# Supplementary material for: Trends in Neisseria meningitidis serogroups amongst patients with suspected cerebrospinal meningitis in the meningitis belt of Ghana: a 5-year retrospective study
Source: BMC Infect Dis. 2023 Apr 6;23:202. doi: 10.1186/s12879-023-08196-x (PMC10077696; doi:10.1186/s12879-023-08196-x)
Supplement: Supplementary file 1 — Additional file 1. [file 12879_2023_8196_MOESM1_ESM.xlsx]

## Sheet: Nm Only Data
SN	CCC	RRR	DDD	YY	EpiWeek	HealthFacility	DistrictOrigin	District	AgeMonths	AgeYears	Sex	DateConsultation	Onset	Symp	Outcome	Immu	Vaccine1	Vaccine2	PCV	VaccineOther	SpecimenCollected	DateSpecimenCollected	Gram	TDR	Latex	Culture	PCR	cq value	SerotypeSerogroup	FinalResult	FinalClassification
1	GHA	UWR	WAM	16	5	WA REGIONAL HOSPITAL	WA MUNICIPAL	WA MUNICIPAL		25	2-F		2016-01-02		1-Alive	2-No					1-Yes	2016-04-02	2-GND				01-Nm	19.35	W	03-NmW	1-Confirmed
2	GHA	NOR	EAM	16	9	BAPTIST MEDICAL CENTRE	BUNKPURUGU YUNYOO	EAST MAMPRUSI		2	1-M		2016-01-03		1-Alive	2-No					1-Yes	2016-02-03					01-Nm	27.04	W	03-NmW	1-Confirmed
3	GHA	NOR	STK	16	9	SAWLA TUNA KALBA HEALTH CENTRE	SAWLA TUNA KALBA	SAWLA TUNA KALBA		7	1-M		2016-01-03		1-Alive	9-Unknown					1-Yes	2016-03-03			3-NmW/Y		01-Nm	24.77	W	03-NmW	1-Confirmed
4	GHA	NOR	STK	16	9	SAWLA TUNA KALBA HEALTH CENTRE	SAWLA TUNA KALBA	SAWLA TUNA KALBA		4	2-F		2016-01-03		1-Alive	9-Unknown					1-Yes	2016-04-03			3-NmW/Y		01-Nm	23.74	W	03-NmW	1-Confirmed
5	GHA	NOR	STK	16	9	SAWLA TUNA KALBA HEALTH CENTRE	SAWLA TUNA KALBA	SAWLA TUNA KALBA		37	2-F		2016-01-03		1-Alive	9-Unknown					1-Yes	2016-04-03			3-NmW/Y		01-Nm	24.45	W	03-NmW	1-Confirmed
6	GHA	NOR	EAM	16	9	BAPTIST MEDICAL CENTRE	EAST MAMPRUSI	EAST MAMPRUSI		4	1-M		2016-01-03		1-Alive	1-Yes	9-Unknown	9-Unknown			1-Yes	2016-08-03	6-Negative				01-Nm	19.96	W	03-NmW	1-Confirmed
7	GHA	UER	BAW	16	13	VINEYARD HOSPITAL	BAWKU MUNICIPAL	BAWKU MUNICIPAL		4	1-M		2016-01-04		1-Alive	9-Unknown					1-Yes	2016-04-04					01-Nm	28.6	W	03-NmW	1-Confirmed
8	GHA	NOR	TAM	16	9	TAMALE WEST HOSPITAL	TAMALE METRO	TAMALE METRO		8	1-M		2016-02-03		1-Alive	9-Unknown					1-Yes	2016-03-03					01-Nm	15.58	W	03-NmW	1-Confirmed
9	GHA	NOR	TAM	16	9	TAMALE WEST HOSPITAL	SAGNERIGU	TAMALE METRO		10	2-F		2016-02-03		1-Alive	9-Unknown					1-Yes	2016-04-03					01-Nm	23.37	W	03-NmW	1-Confirmed
10	GHA	NOR	SAV	16	9	SAVELUGU HOSPITAL	SAVELUGU NANTON	SAVELUGU NANTON		6	1-M		2016-02-03		1-Alive	9-Unknown					1-Yes	2016-05-03					01-Nm	33.82	W	03-NmW	1-Confirmed
11	GHA	NOR	EAM	16	9	BAPTIST MEDICAL CENTRE	EAST MAMPRUSI	EAST MAMPRUSI		4	2-F		2016-02-03		1-Alive	1-Yes	9-Unknown	9-Unknown			1-Yes	2016-07-03	6-Negative				01-Nm	24.76	W	03-NmW	1-Confirmed
12	GHA	UWR	LAW	16	9	LAWRA HOSPITAL	LAWRA	LAWRA DISTRICT		27	2-F		2016-02-03		1-Alive	9-Unknown					1-Yes	2016-05-03	1-GPD				01-Nm	29.81	W	03-NmW	1-Confirmed
13	GHA	NOR	NND	16	5	BIMBILLA HOSPITAL	NANUMBA NORTH	NANUMBA NORTH		4	1-M		2016-03-02		1-Alive	9-Unknown					1-Yes	2016-07-02					01-Nm	20.09	W	03-NmW	1-Confirmed
14	GHA	UWR	WAM	16	5	WA REGIONAL HOSPITAL	WA MUNICIPAL	WA MUNICIPAL		11	1-M		2016-03-02		1-Alive	2-No					1-Yes	2016-04-02	2-GND				01-Nm	28.59	W	03-NmW	1-Confirmed
15	GHA	NOR	STK	16	9	SAWLA TUNA KALBA HEALTH CENTRE	SAWLA TUNA KALBA	SAWLA TUNA KALBA		32	2-F		2016-03-03		1-Alive	9-Unknown					1-Yes	2016-04-03			3-NmW/Y		01-Nm	16.99	W	03-NmW	1-Confirmed
16	GHA	NOR	EAM	16	9	BAPTIST MEDICAL CENTRE	BUNKPURUGU YUNYOO	EAST MAMPRUSI		35	2-F		2016-03-03		1-Alive	9-Unknown					1-Yes	2016-07-03	2-GND				01-Nm	21.11	W	03-NmW	1-Confirmed
17	GHA	UWR	WAM	16	5	WA REGIONAL HOSPITAL	WA MUNICIPAL	WA MUNICIPAL		4	2-F		2016-05-02		1-Alive	2-No					1-Yes	2016-07-02	6-Negative				01-Nm	25.79	W	03-NmW	1-Confirmed
18	GHA	UWR	WAM	16	5	WA REGIONAL HOSPITAL	WA MUNICIPAL	WA MUNICIPAL		6	1-M		2016-05-02		1-Alive	2-No					1-Yes	2016-06-02	2-GND				01-Nm	15.41	W	03-NmW	1-Confirmed
19	GHA	UER	BAW	16	14	BAWKU HOSPITAL	BAWKU MUNICIPAL	BAWKU MUNICIPAL		16	1-M		2016-06-04		1-Alive	9-Unknown					1-Yes	2016-06-04					01-Nm	30.07	W	03-NmW	1-Confirmed
20	GHA	UER	BAW	16	14	BAWKU HOSPITAL	BAWKU MUNICIPAL	BAWKU MUNICIPAL		12	2-F		2016-06-04		1-Alive	9-Unknown					1-Yes	2016-07-04					01-Nm	22.48	W	03-NmW	1-Confirmed
21	GHA	UWR	WAM	16	9	WA REGIONAL HOSPITAL	WA MUNICIPAL	WA MUNICIPAL		11	1-M		2016-09-03		1-Alive	2-No					1-Yes	2016-12-03	1-GPD				01-Nm	18.08	W	03-NmW	1-Confirmed
22	GHA	NOR	NND	16	10	ALHAFIE MEDICAL CENTRE	NANUMBA NORTH	NANUMBA NORTH		13	1-M		2016-10-03		1-Alive	9-Unknown					1-Yes	2016-11-03					01-Nm	22.8	W	03-NmW	1-Confirmed
23	GHA	UWR	WAM	16	10	WA REGIONAL HOSPITAL	WA MUNICIPAL	WA MUNICIPAL		6	1-M		2016-10-03		1-Alive	9-Unknown					1-Yes	2016-11-03	6-Negative				01-Nm	28.15	W	03-NmW	1-Confirmed
24	GHA	UWR	WAM	16	6	WA REGIONAL HOSPITAL	NANDOM	WA MUNICIPAL		20	1-M		2016-11-02		1-Alive	2-No					1-Yes	2016-12-02	6-Negative				01-Nm	30.3	W	03-NmW	1-Confirmed
25	GHA	NOR	SAV	16	10	SAVELUGU HOSPITAL	SAVELUGU NANTON	SAVELUGU NANTON		9	1-M		2016-11-03		1-Alive	9-Unknown					1-Yes	14/3/2016					01-Nm	21.81	W	03-NmW	1-Confirmed
26	GHA	NOR	EAM	16	10	BAPTIST MEDICAL CENTRE	EAST MAMPRUSI	EAST MAMPRUSI	8		1-M		2016-11-03		1-Alive	2-No					1-Yes	14/3/2016					01-Nm	20.93	W	03-NmW	1-Confirmed
27	GHA	UWR	WAM	16	10	WA REGIONAL HOSPITAL	WA MUNICIPAL	WA MUNICIPAL		2	2-F		2016-11-03		1-Alive	2-No					1-Yes	17/3/2016	6-Negative				01-Nm	17.36	W	03-NmW	1-Confirmed
28	GHA	UWR	WAM	16	6	WA REGIONAL HOSPITAL	WA MUNICIPAL	WA MUNICIPAL		13	1-M		2016-12-02		1-Alive	2-No					1-Yes	15/2/2016					01-Nm	16.83	W	03-NmW	1-Confirmed
29	GHA	NOR	TAM	16	10	TAMALE CENTRAL HOSPITAL	SAGNERIGU	TAMALE METRO		20	1-M		2016-12-03		1-Alive	9-Unknown					1-Yes	13/3/2016					01-Nm	19.16	W	03-NmW	1-Confirmed
30	GHA	UWR	NAN	16	10	ST. THERESA'S	NANDOM	NANDOM		18	1-M		2016-12-03		3-Unknown	9-Unknown					1-Yes	13/3/2016	1-GPD				01-Nm	26.75	W	03-NmW	1-Confirmed
31	GHA	UWR	WAM	16	6	WA REGIONAL HOSPITAL	WA MUNICIPAL	WA MUNICIPAL		6	1-M		2016-02-13		1-Alive	2-No					1-Yes	17/2/2016	6-Negative				01-Nm	24.67	C	02-NmC	1-Confirmed
32	GHA	NOR	NND	16	11	BIMBILLA HOSPITAL	NANUMBA SOUTH	NANUMBA NORTH		1	2-F		2016-03-13		1-Alive	9-Unknown					1-Yes	15/3/2016					01-Nm	22.42	W	03-NmW	1-Confirmed
33	GHA	NOR	EAM	16	11	BAPTIST MEDICAL CENTRE	EAST MAMPRUSI	EAST MAMPRUSI		57	1-M		2016-03-13		1-Alive	9-Unknown					1-Yes	15/3/2016					01-Nm	25.57	W	03-NmW	1-Confirmed
34	GHA	NOR	EAM	16	11	BAPTIST MEDICAL CENTRE	EAST MAMPRUSI	EAST MAMPRUSI		1	2-F		2016-03-13		1-Alive	9-Unknown					1-Yes	15/3/2016					01-Nm	20.24	W	03-NmW	1-Confirmed
35	GHA	UWR	WAM	16	11	WA REGIONAL HOSPITAL	WA MUNICIPAL	WA MUNICIPAL		4	1-M		2016-03-13		1-Alive	2-No					1-Yes	14/3/2016	6-Negative				01-Nm	22.24	W	03-NmW	1-Confirmed
36	GHA	UER	BON	16	11	BONGO HOSPITAL	BONGO	BONGO		17	2-F		2016-03-13		1-Alive	9-Unknown					1-Yes						01-Nm	34.76	W	03-NmW	1-Confirmed
37	GHA	UWR	NAN	16	11	NANDOM HOSPITAL	NANDOM	NANDOM		14	2-F		2016-03-13		3-Unknown	9-Unknown					1-Yes	16/3/2016	6-Negative				01-Nm	21.91	W	03-NmW	1-Confirmed
38	GHA	UER	BAW	16	15	VINEYARD HOSPITAL	BAWKU WEST	BAWKU MUNICIPAL		21	2-F		2016-04-13		1-Alive	9-Unknown					1-Yes	14/4/2016					01-Nm	23.91	W	03-NmW	1-Confirmed
39	GHA	NOR	YEN	16	7	YENDI HOSPITAL	YENDI	YENDI MUNICIPAL		55	1-M		2016-02-15		2-Dead	1-Yes	9-Unknown	9-Unknown			1-Yes	21/2/2016					01-Nm	24.06	W	03-NmW	1-Confirmed
40	GHA	NOR	NND	16	7	BIMBILLA HOSPITAL	NANUMBA SOUTH	NANUMBA NORTH		4	2-F		2016-02-15		1-Alive	9-Unknown					1-Yes	22/2/2016					01-Nm	21.06	W	03-NmW	1-Confirmed
41	GHA	NOR	STK	16	7	SAWLA TUNA KALBA HEALTH CENTRE	SAWLA TUNA KALBA	SAWLA TUNA KALBA		4	2-F		2016-02-15		1-Alive	9-Unknown					1-Yes	19/2/2016			3-NmW/Y		01-Nm	22	W	03-NmW	1-Confirmed
42	GHA	UWR	NAN	16	7	ST. THERESA'S	NANDOM	NANDOM	6		2-F		2016-02-16		3-Unknown	9-Unknown					1-Yes	18/2/2016	2-GND				01-Nm	16.75	W	03-NmW	1-Confirmed
43	GHA	NOR	EAM	16	11	BAPTIST MEDICAL CENTRE	EAST MAMPRUSI	EAST MAMPRUSI		2	1-M		2016-03-16		1-Alive	9-Unknown					1-Yes	19/3/2016					01-Nm	21.03	W	03-NmW	1-Confirmed
44	GHA	UWR	WAM	16	11	WA REGIONAL HOSPITAL	WA MUNICIPAL	WA MUNICIPAL		6	1-M		2016-03-16		1-Alive	2-No					1-Yes	17/3/2016	6-Negative				01-Nm	20.27	W	03-NmW	1-Confirmed
45	GHA	UER	KNM	16	11	WULUGU HEALTH CENTRE	KASSENA NANKANA MUNICIPAL	KASSENA NANKANA		6	2-F		2016-03-16		1-Alive	1-Yes	9-Unknown	9-Unknown			1-Yes	16/3/2016					01-Nm	17.95	W	03-NmW	1-Confirmed
46	GHA	NOR	YEN	16	7	YENDI HOSPITAL	WULENSI	YENDI MUNICIPAL		1	2-F		2016-02-17		1-Alive	2-No					1-Yes	22/2/2016					01-Nm	16.98	W	03-NmW	1-Confirmed
47	GHA	NOR	YEN	16	7	YENDI HOSPITAL	ZABZUGU	YENDI MUNICIPAL		20	2-F		2016-02-17		2-Dead	1-Yes	9-Unknown	9-Unknown			1-Yes	20/2/2016					01-Nm	20.4	W	03-NmW	1-Confirmed
48	GHA	NOR	NND	16	7	BIMBILLA HOSPITAL	NANUMBA SOUTH	NANUMBA NORTH		20	2-F		2016-02-18		1-Alive	9-Unknown					1-Yes	19/2/2016					01-Nm	18.74	W	03-NmW	1-Confirmed
49	GHA	NOR	KPN	16	7	SALAGA HOSPITAL	KPANDAI	KPANDAI		15	1-M		2016-02-19		3-Unknown	9-Unknown					1-Yes		6-Negative				01-Nm	24.11	W	03-NmW	1-Confirmed
50	GHA	UWR	NAN	16	7	NANDOM HOSPITAL	NANDOM	NANDOM		55	2-F		2016-02-19		3-Unknown	9-Unknown					1-Yes	23/2/2016	1-GPD				01-Nm	17.4	W	03-NmW	1-Confirmed
51	GHA	UER	BOL	16	11	BOLGATANGA REGIONAL HOSPITAL	KASSENA NANKANA MUNICIPAL	BOLGATANGA MUNICIPAL		1	1-M		2016-03-19		1-Alive	9-Unknown					1-Yes	2016-02-03					01-Nm	23	W	03-NmW	1-Confirmed
52	GHA	NOR	KUM	16	7	KINGS MEDICAL CENTRE	KUMBUNGU	KUMBUNGU		9	1-M		2016-02-20		1-Alive	9-Unknown					1-Yes	23/2/2016					01-Nm	29.29	W	03-NmW	1-Confirmed
53	GHA	NOR	NND	16	7	BIMBILLA HOSPITAL	NANUMBA NORTH	NANUMBA NORTH		10	1-M		2016-02-20		1-Alive	9-Unknown					1-Yes	21/2/2016					01-Nm	24.73	W	03-NmW	1-Confirmed
54	GHA	NOR	STK	16	7	SAWLA TUNA KALBA HEALTH CENTRE	SAWLA TUNA KALBA	SAWLA TUNA KALBA		11	2-F		2016-02-20		1-Alive	9-Unknown					1-Yes	21/2/2016			3-NmW/Y		01-Nm	25.65	W	03-NmW	1-Confirmed
55	GHA	NOR	NND	16	8	BIMBILLA HOSPITAL	NANUMBA NORTH	NANUMBA NORTH		8	1-M		2016-02-21		1-Alive	9-Unknown					1-Yes	23/2/2016					01-Nm	26.04	W	03-NmW	1-Confirmed
56	GHA	NOR	EAG	16	8	SALAGA HOSPITAL	SALAGA	EAST GONJA		20	1-M		2016-02-21		3-Unknown	9-Unknown					1-Yes	23/2/2016					01-Nm	25.49	W	03-NmW	1-Confirmed
57	GHA	UWR	LAW	16	8	LAWRA HOSPITAL	LAWRA	LAWRA DISTRICT		12	2-F		2016-02-21		1-ALIVE	2-No					1-Yes	21/2/2016	1-GPD				01-Nm	18.53	W	03-NmW	1-Confirmed
58	GHA	UWR	WAM	16	3	WA REGIONAL HOSPITAL	WA MUNICIPAL	WA MUNICIPAL		23	1-M		2016-01-22		1-ALIVE	9-Unknown					1-Yes	27/1/2016	6-Negative				01-Nm	33.2	W	03-NmW	1-Confirmed
59	GHA	UWR	NAN	16	8	NANDOM HOSPITAL	NANDOM	NANDOM		18	1-M		2016-02-22		1-ALIVE	9-Unknown					1-Yes	26/2/2016	1-GPD				01-Nm	12.57	W	03-NmW	1-Confirmed
60	GHA	NOR	SAB	16	8	ASSEMBLIES OF GOD HOSPITAL	TOGO	SABOBA		3	1-M		2016-02-23		1-Alive	9-Unknown					1-Yes	24/2/2016	6-Negative				01-Nm	17.4	W	03-NmW	1-Confirmed
61	GHA	NOR	SAV	16	8	SAVELUGU HOSPITAL	SAVELUGU NANTON	SAVELUGU NANTON		16	2-F		2016-02-23		1-Alive	2-No					1-Yes	25/2/2016					01-Nm	21.57	W	03-NmW	1-Confirmed
62	GHA	NOR	SAV	16	8	SAVELUGU HOSPITAL	SAVELUGU NANTON	SAVELUGU NANTON		12	1-M		2016-02-24		1-Alive	2-No					1-Yes	26/2/2016					01-Nm	20.72	W	03-NmW	1-Confirmed
63	GHA	NOR	BOL	16	8	BOLE HOSPITAL	BOLE	BOLE		8	1-M		2016-02-24		2-Dead	2-No					1-Yes	25/2/2016			3-NmW/Y		01-Nm	23.88	W	03-NmW	1-Confirmed
64	GHA	NOR	STK	16	8	SAWLA TUNA KALBA HEALTH CENTRE	SAWLA TUNA KALBA	SAWLA TUNA KALBA		1	2-F		2016-02-24		1-Alive	9-Unknown					1-Yes	2016-01-03			3-NmW/Y		01-Nm	25.66	W	03-NmW	1-Confirmed
65	GHA	UER	BOL	16	12	BOLGATANGA REGIONAL HOSPITAL	BOLGATANGA MUNICIPAL	BOLGATANGA MUNICIPAL		12	1-M		2016-03-24		1-Alive	9-Unknown					1-Yes	24/3/2016					01-Nm	17.24	W	03-NmW	1-Confirmed
66	GHA	NOR	SAV	16	8	SAVELUGU HOSPITAL	SAVELUGU NANTON	SAVELUGU NANTON		14	2-F		2016-02-25		1-Alive	9-Unknown					1-Yes	29/2/2016					01-Nm	27.9	W	03-NmW	1-Confirmed
67	GHA	UER	PUS	16	8	BAWKU HOSPITAL	PUSIGA	PUSIGA		10	1-M		2016-02-25		1-Alive	9-Unknown					1-Yes	27/2/2016					01-Nm	18.81	X	06-NmX	1-Confirmed
68	GHA	NOR	GUS	16	8	GUSHEGU HOSPITAL	GUSHEGU	GUSHEGU		27	2-F		2016-02-27		1-Alive	2-No					1-Yes	2016-08-03					01-Nm	36.17	W	03-NmW	1-Confirmed
69	GHA	UER	BOL	16	13	BOLGATANGA REGIONAL HOSPITAL	BOLGATANGA MUNICIPAL	BOLGATANGA MUNICIPAL		7	1-M		2016-03-27		3-Unknown	9-Unknown					1-Yes	30/3/2016					01-Nm	14.91	W	03-NmW	1-Confirmed
70	GHA	NOR	EAM	16	4	BAPTIST MEDICAL CENTRE	KARIGA	EAST MAMPRUSI		8	1-M		2016-01-28		1-Alive	1-Yes	9-Unknown	9-Unknown			1-Yes	2016-01-02					01-Nm	17.9	W	03-NmW	1-Confirmed
71	GHA	NOR	BOL	16	9	BOLE HOSPITAL	BOLE	BOLE		64	1-M		2016-02-28		1-Alive	9-Unknown					1-Yes	2016-02-03					01-Nm	25.04	W	03-NmW	1-Confirmed
72	GHA	NOR	BOL	16	9	BOLE HOSPITAL	BOLE	BOLE		7	1-M		2016-02-28		1-Alive	9-Unknown					1-Yes	29/2/2016			3-NmW/Y		01-Nm	21.41	W	03-NmW	1-Confirmed
73	GHA	UER	BND	16	9	SANDEMA HOSPITAL	BULISA NORTH	BUILSA NORTH		18	2-F		2016-02-28		1-Alive	9-Unknown					1-Yes	29/2/2016					01-Nm	15.33	W	03-NmW	1-Confirmed
74	GHA	NOR	BOL	16	9	BOLE HOSPITAL	BOLE	BOLE		12	2-F		2016-02-29		1-Alive	1-Yes	9-Unknown	9-Unknown			1-Yes	2016-02-03			3-NmW/Y		01-Nm	26.34	W	03-NmW	1-Confirmed
75	GHA	NOR	STK	16	9	SAWLA TUNA KALBA HEALTH CENTRE	SAWLA TUNA KALBA	SAWLA TUNA KALBA		1	1-M		2016-02-29		1-Alive	9-Unknown					1-Yes	2016-04-03			3-NmW/Y		01-Nm	20.78	W	03-NmW	1-Confirmed
76	GHA	NOR	EAM	16	9	BAPTIST MEDICAL CENTRE	EAST MAMPRUSI	EAST MAMPRUSI		23	2-F		2016-02-29		1-Alive	9-Unknown					1-Yes	2016-02-03					01-Nm	20.73	W	03-NmW	1-Confirmed
77	GHA	UER	GTD	16	9	BAWKU HOSPITAL	GARU-TEMPANE	GARU TEMPANE		15	2-F		2016-02-29		1-Alive	9-Unknown					1-Yes	2016-03-03					01-Nm	26.05	W	03-NmW	1-Confirmed
78	GHA	UER	BAW	16	13	BAWKU HOSPITAL	BINDURI	BAWKU MUNICIPAL		16	1-M		2016-03-29		1-Alive	9-Unknown					1-Yes	2016-02-03					01-Nm	22.95	W	03-NmW	1-Confirmed
79	GHA	UER	BOL	16	13	BOLGATANGA REGIONAL HOSPITAL	BOLGATANGA MUNICIPAL	BOLGATANGA MUNICIPAL		35	1-M		2016-03-30		1-Alive	9-Unknown					1-Yes	2016-04-04	6-Negative				01-Nm	33.48	W	03-NmW	1-Confirmed
80	GHA	NOR	TAM	16		TAMALE WEST HOSPITAL		TAMALE METRO		13	2-F		2016-01-01		3-Unknown	9-Unknown					1-Yes						01-Nm	20.92	W	03-NmW	1-Confirmed
81	GHA	NOR	TAM	16		TAMALE WEST HOSPITAL	TAMALE METRO	TAMALE METRO		17	2-F	2016-03-01	2016-03-01		1-Alive	9-Unknown					1-Yes	2016-03-03					01-Nm	30.28	W	03-NmW	1-Confirmed
82	GHA	NOR	BOL	16		BOLE HOSPITAL	BOLE	BOLE		2	1-M		2016-03-12		3-Unknown	9-Unknown					1-Yes						01-Nm	20.84	W	03-NmW	1-Confirmed
83	GHA	NOR	BOL	16		BOLE HOSPITAL	BOLE	BOLE		4	2-F		2016-04-19		3-Unknown	9-Unknown					1-Yes						01-Nm	19.65	W	03-NmW	1-Confirmed
84	GHA	NOR	TAM	16		TAMALE WEST HOSPITAL	TAMALE METRO	TAMALE METRO		10	1-M	2016-03-02	2016-03-02		1-Alive	9-Unknown					1-Yes	2016-04-03					01-Nm	27.07	W	03-NmW	1-Confirmed
85	GHA	NOR	TAT	16		TATALE DISTRICT HOSPITAL	TATALE	TATALE		40	1-M	2016-03-07	2016-03-07		3-Unknown	9-Unknown					1-Yes	2016-09-03					01-Nm	21.81	W	03-NmW	1-Confirmed
86	GHA	NOR	TAM	16		TAMALE TEACHING HOSPITAL	TAMALE METRO	TAMALE METRO		50	2-F		2016-07-14		3-Unknown	9-Unknown					1-Yes						01-Nm	23.78	W	03-NmW	1-Confirmed
87	GHA	NOR	KUM	16		KINGS MEDICAL CENTRE	KUMBUNGU	KUMBUNGU		25	2-F		2016-08-18		2-Dead	9-Unknown					1-Yes				3-NmW/Y		01-Nm	16.46	W	03-NmW	1-Confirmed
88	GHA	UER	BOL	16		BOLGATANGA REGIONAL HOSPITAL	KASSENA NANKANA WEST	BOLGATANGA MUNICIPAL		10	1-M		2016-03-30		3-Unknown	9-Unknown					1-Yes	30/3/2016					01-Nm	31.91	W	03-NmW	1-Confirmed
89	GHA	NOR	SAV	16		SAVELUGU HOSPITAL	SAVELUGU NANTON	SAVELUGU NANTON		5	1-M		2016-08-18														01-Nm		W	03-NmW	1-Confirmed
90	GHA	NOR	BOL	16		BOLE HOSPITAL	BOLE	BOLE		10	2-F		2016-04-19														01-Nm		W	03-NmW	1-Confirmed
91	GHA	NOR	STK	16		SAWLA POLYCLINIC	SAWLA TUNA KALBA	SAWLA TUNA KALBA		6	2-F		2016-05-10														01-Nm		W	03-NmW	1-Confirmed
92	GHA	NOR	STK	16		SAWLA POLYCLINIC	SAWLA TUNA KALBA	SAWLA TUNA KALBA		17	1-M		2016-07-14														01-Nm		W	03-NmW	1-Confirmed
93	GHA	NOR	TAM	16		TAMALE WEST HOSPITAL	TAMALE METRO	TAMALE METRO		10	1-M		2016-09-25														01-Nm		W	03-NmW	1-Confirmed
94	GHA	NOR	WGD	16		DAMONGO HOSPITAL	WEST GONJA	WEST GONJA		15	2-F		2016-11-22												3-NmW/Y		01-Nm		W	03-NmW	1-Confirmed
95	GHA	NOR	STK	17	4	SAWLA POLYCLINIC	SAWLA TUNA KALBA	SAWLA TUNA KALBA		21	2-F	2017-01-24	2017-07-12		1-Alive	1-Yes	9-Unknown	9-Unknown	9-Unknown		1-Yes	2017-01-24	7-Not done	6-Not done	10-Not done	15-Not done	01-Nm	27.86	W	03-NmW	1-Confirmed
96	GHA	NOR	STK	17	2	SAWLA POLYCLINIC	SAWLA TUNA KALBA	SAWLA TUNA KALBA		13	2-F	2017-01-10	2017-09-24		1-Alive	9-Unknown					1-Yes	2017-01-10	7-Not done	6-Not done	10-Not done	15-Not done	01-Nm	21.21	W	03-NmW	1-Confirmed
97	GHA	NOR	KUM	17	5	KINGS MEDICAL CENTRE	KUMBUNGU	KUMBUNGU		5	1-M	2017-02-04	2017-02-04	FEVER, NECK STIFFNESS, HEADACHE	1-Alive	9-Unknown	9-Unknown	9-Unknown	9-Unknown		1-Yes	2017-02-07	7-Not done	6-Not done	8-Streptococcus B	12-No Bacteria Growth	01-Nm	28.49	W	03-NmW	1-Confirmed
98	GHA	UER	BON	17		BONGO HOSPITAL	BONGO	BONGO		7	2-F	2016-10-15	2016-10-10		1-Alive	9-Unknown	9-Unknown	9-Unknown	9-Unknown		1-Yes	2016-10-17	7-Not done	6-Not done	10-Not done	15-Not done	01-Nm	17.16	W	03-NmW	1-Confirmed
99	GHA	UER	BON	17		BONGO HOSPITAL	BONGO	BONGO		16	1-M	2016-11-24	2016-11-24		1-Alive	9-Unknown	9-Unknown	9-Unknown	9-Unknown		1-Yes	2016-11-25	7-Not done	6-Not done	10-Not done	15-Not done	01-Nm	33.08	W	03-NmW	1-Confirmed
100	GHA	UWR	WAM	17	3	WA REGIONAL HOSPITAL	WA MUNICIPAL	WA MUNICIPAL		12	1-M	2017-01-19	2017-01-18	FEVER, NECK STIFFNESS	1-Alive	1-Yes	2-MenAC			Hib 1, 2, & 3	1-Yes	2017-01-19	7-Not done	6-Not done	10-Not done	15-Not done	01-Nm		W	03-NmW	1-Confirmed
101	GHA	UWR	WAM	17	5	WA REGIONAL HOSPITAL	WA MUNICIPAL	WA MUNICIPAL		12	1-M	2017-02-07	2017-02-04	FEVER, HEADACHE	3-Unknown	9-Unknown	9-Unknown	9-Unknown	9-Unknown		1-Yes	2017-02-07	7-Not done	6-Not done	10-Not done	15-Not done	01-Nm	20.75	W	03-NmW	1-Confirmed
102	GHA	NOR	YEN	17	6	YENDI MUNICIPAL HOSPITAL	YENDI MUNICIPAL	YENDI MUNICIPAL		32	1-M	2017-02-09	2017-07-12	FEVER, NECK STIFFNESS, ALTERED CONSCIOUSLY, HEADACHE	1-Alive	1-Yes	1-MenAfriVac	9-Unknown	4-No		1-Yes	2017-02-13	7-Not done	6-Not done	10-Not done	15-Not done	01-Nm	33.53	W	03-NmW	1-Confirmed
103	GHA	NOR	TAM	17	7	TAMALE WEST HOSPITAL	TOLON	TAMALE METRO		15	1-M	2017-02-14	2017-10-20	FEVER, NECK STIFFNESS, HEADACHE	1-Alive	9-Unknown	9-Unknown	9-Unknown	9-Unknown		1-Yes	2017-02-14	7-Not done	6-Not done	3-NmW/Y	15-Not done	01-Nm	23.98	W	03-NmW	1-Confirmed
104	GHA	NOR	TAM	17	7	TAMALE WEST HOSPITAL	SAGNERIGU	TAMALE METRO		23	1-M	2017-02-13	2017-11-26	FEVER, NECK STIFFNESS, HEADACHE	1-Alive	9-Unknown	9-Unknown	9-Unknown	9-Unknown		1-Yes	2017-02-14	7-Not done	6-Not done	3-NmW/Y	15-Not done	01-Nm	25.99	W	03-NmW	1-Confirmed
105	GHA	NOR	TAM	17	7	TAMALE WEST HOSPITAL	TOLON	TAMALE METRO		7	1-M	2017-02-14	2017-12-20	FEVER, NECK STIFFNESS, HEADACHE	1-Alive	1-Yes	1-MenAfriVac	9-Unknown	9-Unknown		1-Yes	2017-02-14	7-Not done	6-Not done	3-NmW/Y	15-Not done	01-Nm	23.48	W	03-NmW	1-Confirmed
106	GHA	NOR	TAM	17	6	TAMALE WEST HOSPITAL	TAMALE METRO	TAMALE METRO		6	2-F	2017-02-14	2017-01-13	FEVER, NECKS STIFFNESS, CONVULSION	1-Alive	1-Yes	9-Unknown	9-Unknown	9-Unknown	Hib 1, 2, & 3	1-Yes	2017-02-15	7-Not done	6-Not done	3-NmW/Y	15-Not done	01-Nm	25.63	W	03-NmW	1-Confirmed
107	GHA	NOR	TAM	17	7	TAMALE WEST HOSPITAL	TOLON	TAMALE METRO		17	1-M	2017-02-14	2017-02-10	FEVER, NECK STIFFNESS, ALTERED CONSCIOUSNESS	1-Alive	9-Unknown	9-Unknown	9-Unknown	9-Unknown		1-Yes	2017-02-15	7-Not done	6-Not done	3-NmW/Y	15-Not done	01-Nm	23.23	W	03-NmW	1-Confirmed
108	GHA	NOR	TAM	17	7	TAMALE WEST HOSPITAL	TOLON	TAMALE METRO		53	1-M	2017-02-17	2017-04-08	FEVER, HEADACHE, ALTERED CONSCIOUSNESS	1-Alive	9-Unknown	9-Unknown	9-Unknown	9-Unknown		1-Yes	2017-02-20	7-Not done	6-Not done	9-Negative	15-Not done	01-Nm	28.97	W	03-NmW	1-Confirmed
109	GHA	NOR	TAM	17	7	TAMALE WEST HOSPITAL	SAGNERIGU	TAMALE METRO		12	2-F	2017-02-19	2017-06-13	FEVER, NECK STIFFNESS, ALTERED CONSCIOUSNESS	1-Alive	1-Yes	1-MenAfriVac	9-Unknown	9-Unknown		1-Yes	2017-02-20		6-Not done	9-Negative	15-Not done	01-Nm	27.23	W	03-NmW	1-Confirmed
110	GHA	NOR	BOL	17	3	BOLE HOSPITAL	BOLE	BOLE		8	1-M	2017-01-23	2017-08-29	FEVER, NECK STIFFNESS	3-Unknown	1-Yes	9-Unknown	9-Unknown	9-Unknown	Hib 1, 2, & 3	1-Yes	2017-01-23	2-GND	6-Not done	3-NmW/Y	15-Not done	01-Nm	23.61	W	03-NmW	1-Confirmed
111	GHA	NOR	BOL	17	4	BOLE HOSPITAL	BOLE	BOLE		8	1-M	2017-01-24	2017-01-13	FEVER, NECK STIFFNESS	3-Unknown	1-Yes	9-Unknown	9-Unknown	3-Yes-3 doses	Hib 1, 2, & 3	1-Yes	2017-01-24	2-GND	6-Not done	3-NmW/Y	15-Not done	01-Nm	16.54	W	03-NmW	1-Confirmed
112	GHA	NOR	BOL	17	5	BOLE HOSPITAL	BOLE	BOLE		5	1-M	2017-01-30	2017-02-10	FEVER, NECK STIFFNESS	3-Unknown	1-Yes	2-MenAC	9-Unknown	4-No	Hib 1, 2, & 3	1-Yes	2017-01-30	2-GND	6-Not done	3-NmW/Y	15-Not done	01-Nm	20.77	W	03-NmW	1-Confirmed
113	GHA	NOR	BOL	17	6	BOLE HOSPITAL	BOLE	BOLE		7	2-F	2017-02-08	2017-03-23	FEVER, NECK STIFFNESS, ALTERED CONSCIOUSNESS	1-Alive	1-Yes	2-MenAC	9-Unknown	9-Unknown	Hib 1, 2, & 3	1-Yes	2017-02-08	2-GND	6-Not done	3-NmW/Y	15-Not done	01-Nm	15.98	W	03-NmW	1-Confirmed
114	GHA	NOR	TAM	17	8	TAMALE CENTRAL HOSPITAL	TOLON	TAMALE METRO		16	1-M	2017-02-21	2017-02-20	FEVER, NECK STIFFNESS, HEADACHE, AITERED CONSCIOUSNESS	3-Unknown	1-Yes	1-MenAfriVac	9-Unknown	9-Unknown		1-Yes	2017-02-21		6-Not done	3-NmW/Y	15-Not done	01-Nm	23.79	W	03-NmW	1-Confirmed
115	GHA	NOR	TAM	17	8	TAMALE WEST HOSPITAL	TAMALE METRO	TAMALE METRO		9	2-F	2017-02-19	2017-02-19	NONE						NONE	1-Yes	2017-02-22	7-Not done	6-Not done	8-Streptococcus B	15-Not done	01-Nm	33.17	W	03-NmW	1-Confirmed
116	GHA	NOR	TAM	17	8	TAMALE WEST HOSPITAL	TAMALE METRO	TAMALE METRO		6	2-F	2017-02-22	2017-02-22	NONE						NONE	1-Yes	2017-02-23	6-Negative	6-Not done	3-NmW/Y	15-Not done	01-Nm	30.33	W	03-NmW	1-Confirmed
117	GHA	NOR	TAM	17	8	TAMALE WEST HOSPITAL	TAMALE METRO	TAMALE METRO		9	2-F	2017-02-21	2017-02-21	NONE						NONE	1-Yes	2017-02-23	6-Negative	6-Not done	3-NmW/Y	15-Not done	01-Nm	22.66	W	03-NmW	1-Confirmed
118	GHA	NOR	WMD	17	8	WALEWALE HOSPITAL	WEST MAMPRUSI	WEST MAMPRUSI		6	1-M	2017-02-24	2017-02-24	FEVER, NECK STIFFNESS, HEADACHE	1-Alive	1-Yes	2-MenAC	9-Unknown	9-Unknown	MenA(CONJUGATE)	1-Yes	2017-02-27	7-Not done	6-Not done	9-Negative	15-Not done	01-Nm	31.08	W	03-NmW	1-Confirmed
119	GHA	NOR	TAM	17	9	TAMALE TEACHING HOSPITAL	TAMALE METRO	TAMALE METRO		12	2-F	2017-02-27	2017-02-26	FEVER, NECK STIFFNESS, HEADACHE	1-Alive	2-No	9-Unknown	9-Unknown	9-Unknown	NONE	1-Yes	2017-02-28	7-Not done	6-Not done	10-Not done	15-Not done	01-Nm	24.19	W	03-NmW	1-Confirmed
120	GHA	NOR	TAM	17	8	TAMALE WEST HOSPITAL	TAMALE METRO	TAMALE METRO		27	2-F	2017-02-24	2017-02-19	NECK STIFFNESS, HEADACHE	1-Alive	9-Unknown	9-Unknown	9-Unknown	9-Unknown	NONE	1-Yes	2017-02-27	6-Negative	6-Not done	3-NmW/Y	15-Not done	01-Nm	32.53	W	03-NmW	1-Confirmed
121	GHA	NOR	BOL	17	8	BOLE HOSPITAL	BOLE	BOLE		16	2-F	2017-02-25	2017-02-24	FEVER, NECK STIFFNESS, HEADACHE, ALTERED CONCIOUSNESS	1-Alive	9-Unknown	9-Unknown	9-Unknown	9-Unknown	NONE	1-Yes	2017-02-25	2-GND	6-Not done	3-NmW/Y	15-Not done	01-Nm	27.79	W	03-NmW	1-Confirmed
122	GHA	NOR	BOL	17	8	BOLE HOSPITAL	BOLE	BOLE		9	2-F	2017-02-25	2017-02-24	FEVER, NECK STIFFNESS, HEADACHE, ALTERED CONCIOUSNESS	1-Alive	9-Unknown	9-Unknown	9-Unknown	9-Unknown	NONE	1-Yes	2017-02-25	2-GND	6-Not done	3-NmW/Y	15-Not done	01-Nm	24.92	W	03-NmW	1-Confirmed
123	GHA	NOR	BOL	17	8	BOLE HOSPITAL	BOLE	BOLE		18	1-M	2017-02-23	2017-02-22	FEVER, NECK STIFFNESS, HEADACHE, ALTERED CONCIOUSNESS	1-Alive	9-Unknown	9-Unknown	9-Unknown	9-Unknown	NONE	1-Yes	2017-02-23	2-GND	6-Not done	3-NmW/Y	15-Not done	01-Nm	28.67	W	03-NmW	1-Confirmed
124	GHA	NOR	STK	17	7	SAWLA POLYCLINIC	SAWLA TUNA KALBA	SAWLA TUNA KALBA		9	2-F	2017-02-16	2017-02-14	FEVER, NECKSTIFFNESS	1-Alive	1-Yes	9-Unknown	9-Unknown	9-Unknown	CONJUGATE A	1-Yes	2017-02-17	7-Not done	6-Not done	3-NmW/Y	15-Not done	01-Nm	27.44	W	03-NmW	1-Confirmed
125	GHA	NOR	STK	17	8	SAWLA POLYCLINIC	SAWLA TUNA KALBA	SAWLA TUNA KALBA		9	1-M	2017-02-20	2017-02-19	FEVER, NECKSTIFFNESS	2-Dead	1-Yes	9-Unknown	9-Unknown	9-Unknown	CONJUGATE A	1-Yes	2017-02-20	7-Not done	6-Not done	3-NmW/Y	15-Not done	01-Nm	24.24	W	03-NmW	1-Confirmed
126	GHA	NOR	STK	17	7	SAWLA POLYCLINIC	SAWLA TUNA KALBA	SAWLA TUNA KALBA		10	2-F	2017-02-22	2017-02-18	FEVER, NECKSTIFFNESS, HEADACHE	1-Alive	1-Yes	9-Unknown	9-Unknown	9-Unknown	CONJUGATE A	1-Yes	2017-02-23	7-Not done	6-Not done	3-NmW/Y	15-Not done	01-Nm	26.62	W	03-NmW	1-Confirmed
127	GHA	BAR	TAI	17	8	TAIN DISTRICT HOSPITAL	TAIN	TAIN DISTRICT		19	1-M	2017-01-26	2017-03-23	FEVER, NECKSTIFFNESS, ALTERED CONSCIOUSNESS	3-Unknown	9-Unknown	9-Unknown	9-Unknown	9-Unknown	NONE	1-Yes	2017-01-20	7-Not done	6-Not done	10-Not done	15-Not done	01-Nm	19.89	W	03-NmW	1-Confirmed
128	GHA	BAR	AUN	17		GOASU HOSPITAL	ASUNAFO NORTH	ASUNAFO NORTH		9	1-M	2017-01-20	2017-04-08	FEVER, NECKSTIFFNESS	3-Unknown	1-Yes	9-Unknown	9-Unknown	9-Unknown	Hib 1, 2, & 3	1-Yes	2017-01-26	7-Not done	6-Not done	10-Not done	15-Not done	01-Nm	18.28	W	03-NmW	1-Confirmed
129	GHA	NOR	EMD	17	7	BAPTIST MEDICAL CENTRE	EAST MAMPRUSI DISTRICT	EAST MAMPRUSI		7	2-F	2017-02-11	2017-02-14	FEVER, HEADACHE	3-Unknown	9-Unknown	9-Unknown	9-Unknown	9-Unknown	NONE	1-Yes	2017-02-18	7-Not done	6-Not done	10-Not done	15-Not done	01-Nm	25.3	W	03-NmW	1-Confirmed
130	GHA	NOR	EMD	17	8	BAPTIST MEDICAL CENTRE	EAST MAMPRUSI DISTRICT	EAST MAMPRUSI		6	1-M	2017-02-28	2017-02-24	FEVER, NECKSTIFFNESS, HEADACHE	1-Alive	9-Unknown	9-Unknown	9-Unknown	9-Unknown	NONE	1-Yes	2017-02-28	2-GND	6-Not done	10-Not done	15-Not done	01-Nm	18.9	W	03-NmW	1-Confirmed
131	GHA	NOR	EMD	17	8	BAPTIST MEDICAL CENTRE	EAST MAMPRUSI DISTRICT	EAST MAMPRUSI		3	1-M	2017-02-27	2017-02-24	FEVER, HEADACHE	1-Alive	1-Yes	9-Unknown	9-Unknown	9-Unknown	NONE	1-Yes	2017-02-27	6-Negative	6-Not done	10-Not done	15-Not done	01-Nm	23.39	W	03-NmW	1-Confirmed
132	GHA	NOR	EMD	17	8	BAPTIST MEDICAL CENTRE	EAST MAMPRUSI DISTRICT	EAST MAMPRUSI		7	2-F	2017-02-23	2017-02-20	FEVER	1-Alive	1-Yes	2-MenAC	9-Unknown	9-Unknown	NONE	1-Yes	2017-02-22	6-Negative	6-Not done	10-Not done	15-Not done	01-Nm	30.28	W	03-NmW	1-Confirmed
133	GHA	UWR	NAN	17	6	ST. THERESA'S HOSPITAL	NANDOM	NANDOM		19	2-F	2017-02-12	2017-02-08	FEVER, NECKSTIFFNESS	3-Unknown	9-Unknown	9-Unknown	9-Unknown	9-Unknown	NONE	1-Yes	2017-02-12	6-Negative	6-Not done	10-Not done	15-Not done	01-Nm	25.32	W	03-NmW	1-Confirmed
134	GHA	UWR	NAN	17	5	ST. THERESA'S HOSPITAL	NANDOM	NANDOM		19	2-F	2017-02-02	2017-01-31	NECKSTIFFNESS, CHEST PAIN, JOINT PAIN, ABDOMINAL PAIN	1-Alive	9-Unknown	9-Unknown	9-Unknown	9-Unknown	NONE	1-Yes	2017-02-02	2-GND	6-Not done	10-Not done	15-Not done	01-Nm	31.88	W	03-NmW	1-Confirmed
135	GHA	UWR	WAW	17	8	WA WEST DISTRICT HOSPITAL	WA WEST	WA WEST		19	1-M	2017-02-25	2017-02-22	FEVER, NECKSTIFFNESS, HEADACHE	3-Unknown	9-Unknown	9-Unknown	9-Unknown	9-Unknown	NONE	1-Yes	2017-02-26	6-Negative	6-Not done	10-Not done	15-Not done	01-Nm	25.9	W	03-NmW	1-Confirmed
136	GHA	UWR	NKD	17	7	NADOWLI DISTRICT HOSPITAL	NADOWLI-KALEO	NADOWLI-KALEO		16	1-M	2017-02-18	2017-02-17	FEVER, NECKSTIFFNESS	1-Alive	2-No				NONE	1-Yes	2017-02-18	7-Not done	6-Not done	3-NmW/Y	15-Not done	01-Nm	32.36	C	02-NmC	1-Confirmed
137	GHA	UER	KNM	17	8	WAR MEMORIAL HOSPITAL	KASSENA NANKANA	KASSENA NANKANA		16	2-F	2017-02-23	2017-02-23	FEVER, NECKSTIFFNESS, HEADACHE	1-Alive	1-Yes	2-MenAC	9-Unknown	9-Unknown	NONE	1-Yes		7-Not done	6-Not done	9-Negative	15-Not done	01-Nm	33.32	W	03-NmW	1-Confirmed
138	GHA	NOR	TAM	17	9	TAMALE WEST HOSPITAL	TAMALE METRO	TAMALE METRO		7	1-M	2017-03-01	2017-02-10	FEVER, NECKSTIFFNESS, CONVULSION	1-Alive	1-Yes	2-MenAC	9-Unknown	3-Yes-3 doses	Hib 1, 2, & 3	1-Yes	2017-03-02	6-Negative	6-Not done	3-NmW/Y	15-Not done	01-Nm	27.08	W	03-NmW	1-Confirmed
139	GHA	NOR	EMD	17	9	BAPTIST MEDICAL CENTRE	EAST MAMPRUSI DISTRICT	EAST MAMPRUSI		10	2-F	2017-03-05	2017-03-23	FEVER, NECKSTIFFNESS, HEADACHE	3-Unknown	1-Yes	2-MenAC	9-Unknown	4-No	NONE	1-Yes	2017-03-05	7-Not done	6-Not done	10-Not done	15-Not done	01-Nm	16.9	X	06-NmX	1-Confirmed
140	GHA	NOR	EMD	17	9	BAPTIST MEDICAL CENTRE	EAST MAMPRUSI DISTRICT	EAST MAMPRUSI		2	1-M	2017-03-05	2017-03-02	FEVER, HEADACHE	3-Unknown	1-Yes	2-MenAC	9-Unknown	9-Unknown	NONE	1-Yes	2017-03-05	7-Not done	6-Not done	9-Negative	15-Not done	01-Nm	30.5	W	03-NmW	1-Confirmed
141	GHA	NOR	EMD	17	9	BAPTIST MEDICAL CENTRE	EAST MAMPRUSI DISTRICT	EAST MAMPRUSI		2	2-F	2017-03-04	2017-03-01	FEVER, HEADACHE	3-Unknown	1-Yes	2-MenAC	9-Unknown	9-Unknown	NONE	1-Yes	2017-03-05	7-Not done	6-Not done	9-Negative	15-Not done	01-Nm	24.81	W	03-NmW	1-Confirmed
142	GHA	NOR	EMD	17	9	BAPTIST MEDICAL CENTRE	EAST MAMPRUSI DISTRICT	EAST MAMPRUSI		18	2-F	2017-03-03	2017-03-01	FEVER, NECKSTIFFNESS, HEADACHE	3-Unknown	1-Yes	2-MenAC	9-Unknown	9-Unknown	NONE	1-Yes		7-Not done	6-Not done	9-Negative	15-Not done	01-Nm	15.29	X	06-NmX	1-Confirmed
143	GHA	NOR	EMD	17	9	BAPTIST MEDICAL CENTRE	EAST MAMPRUSI DISTRICT	EAST MAMPRUSI		18	2-F	2017-03-02	2017-02-28	FEVER, NECKSTIFFNESS, HEADACHE	3-Unknown	1-Yes	2-MenAC	9-Unknown	9-Unknown	NONE	1-Yes	2017-03-02	7-Not done	6-Not done	9-Negative	15-Not done	01-Nm	23.62	W	03-NmW	1-Confirmed
144	GHA	NOR	SND	17	9	SAVELUGU HOSPITAL	SAVELUGU NANTON	SAVELUGU NANTON		8	2-F	2017-03-03	2017-03-04	FEVER, NECKSTIFFNESS, HEADACHE	3-Unknown	9-Unknown	9-Unknown	9-Unknown	9-Unknown	NONE	1-Yes	2017-03-07	7-Not done	6-Not done	9-Negative	15-Not done	01-Nm	35.37	W	03-NmW	1-Confirmed
145	GHA	NOR	WMD	17	10	WALEWALE HOSPITAL				40	2-F	2017-03-05	2017-03-05								1-Yes	2017-03-06	6-Negative	6-Not done	3-NmW/Y	15-Not done	01-Nm	24.25	W	03-NmW	1-Confirmed
146	GHA	NOR	YEN	17	10	YENDI MUNICIPAL HOSPITAL	YENDI MUNICIPAL	YENDI MUNICIPAL		35	2-F	2017-03-07	2017-03-05	FEVER, NECKSTIFFNESS, ALTERED CONSCIOUSNESS	1-Alive	1-Yes	2-MenAC	9-Unknown	4-No	NONE	1-Yes	2017-03-08	6-Negative	6-Not done	3-NmW/Y	15-Not done	01-Nm	26.74	W	03-NmW	1-Confirmed
147	GHA	NOR	TAM	17	10	TAMALE WEST HOSPITAL	TAMALE METRO	TAMALE METRO		8	2-F	2017-03-06	2017-03-05	FEVER, NECKSTIFFNESS	1-Alive	9-Unknown	9-Unknown	9-Unknown	9-Unknown		1-Yes	2017-03-08	6-Negative	6-Not done	10-Not done	15-Not done	01-Nm	34.75	W	03-NmW	1-Confirmed
148	GHA	NOR	TAM	17		TAMALE TEACHING HOSPITAL	TAMALE METRO	TAMALE METRO		11	1-M	2017-05-16	2017-05-16								1-Yes		7-Not done	6-Not done	3-NmW/Y	15-Not done	01-Nm	21.72	W	03-NmW	1-Confirmed
149	GHA	NOR	STK	17	10	SAWLA POLYCLINIC	SAWLA TUNA KALBA	SAWLA TUNA KALBA		3	2-F	2017-03-12	2017-08-29	FEVER, NECKSTIFFNESS, HEADACHE	1-Alive	1-Yes	9-Unknown	9-Unknown	9-Unknown		1-Yes	2017-03-15	7-Not done	6-Not done	3-NmW/Y	15-Not done	01-Nm	29.71	W	03-NmW	1-Confirmed
150	GHA	NOR	STK	17	9	SAWLA POLYCLINIC	SAWLA TUNA KALBA	SAWLA TUNA KALBA		4	2-F	2017-03-03	2017-11-26	FEVER, NECKSTIFFNESS, CONVULSION	1-Alive	1-Yes	9-Unknown	9-Unknown	9-Unknown		1-Yes	2017-03-03	7-Not done	6-Not done	3-NmW/Y	15-Not done	01-Nm	26.01	W	03-NmW	1-Confirmed
151	GHA	NOR	STK	17	9	SAWLA POLYCLINIC	SAWLA TUNA KALBA	SAWLA TUNA KALBA		45	2-F	2017-03-01	2017-12-20	FEVER, NECKSTIFFNESS, HEADACHE	1-Alive	1-Yes	9-Unknown	9-Unknown	9-Unknown		1-Yes	2017-03-01	7-Not done	6-Not done	3-NmW/Y	15-Not done	01-Nm	22.86	W	03-NmW	1-Confirmed
152	GHA	NOR	TAM	17	9	TAMALE TEACHING HOSPITAL	TAMALE METRO	TAMALE METRO		5	1-M	2017-03-09	2017-04-08	FEVER, HEADACHE, CONVULSION, ALTERED CONCIOUSNESS	1-Alive	9-Unknown	9-Unknown	9-Unknown	9-Unknown	NONE	1-Yes	2017-03-15	7-Not done	6-Not done	3-NmW/Y	15-Not done	01-Nm	26.48	W	03-NmW	1-Confirmed
153	GHA	NOR	TAM	17	11	TAMALE WEST HOSPITAL	TAMALE METRO	TAMALE METRO		24	2-F	2017-03-17	2017-01-13	FEVER, NECKSTIFFNESS, ALTERED CONSCIOUSNESS	1-Alive	9-Unknown	9-Unknown	9-Unknown	9-Unknown	NONE	1-Yes	2017-03-17	7-Not done	6-Not done	3-NmW/Y	15-Not done	01-Nm	24.43	W	03-NmW	1-Confirmed
154	GHA	NOR	TAM	17	11	TAMALE WEST HOSPITAL	TAMALE METRO	TAMALE METRO		4	1-M	2017-03-17	2017-03-23	FEVER, NECKSTIFFNESS,CONVULSION	1-Alive	9-Unknown	9-Unknown	9-Unknown	9-Unknown	NONE	1-Yes	2017-03-17	7-Not done	6-Not done	3-NmW/Y	15-Not done	01-Nm	25.73	W	03-NmW	1-Confirmed
155	GHA	NOR	EMD	17	10	BAPTIST MEDICAL CENTRE	EAST MAMPRUSI DISTRICT	EAST MAMPRUSI		7	1-M	2017-03-07	2017-05-16	FEVER, HEADACHE	3-Unknown	1-Yes	9-Unknown	9-Unknown	3-Yes-3 doses	Hib 1, 2, & 3	1-Yes	2017-03-11	7-Not done	6-Not done	3-NmW/Y	15-Not done	01-Nm	18.12	W	03-NmW	1-Confirmed
156	GHA	NOR	EMD	17	10	BAPTIST MEDICAL CENTRE	EAST MAMPRUSI DISTRICT	EAST MAMPRUSI		1	2-F	2017-03-07	2017-03-05	FEVER, NECKSTIFFNESS, HEADACHE	1-Alive	9-Unknown	9-Unknown	9-Unknown	9-Unknown	NONE	1-Yes	2017-03-07	7-Not done	6-Not done	3-NmW/Y	15-Not done	01-Nm	23.43	W	03-NmW	1-Confirmed
157	GHA	UWR	WAM	17	10	WA REGIONAL HOSPITAL	WA MUNICIPAL	WA MUNICIPAL		15	2-F	2017-03-09	2017-03-07	NECKSTIFFNESS, HEADACHE	1-Alive	9-Unknown	9-Unknown	9-Unknown	9-Unknown	NONE	1-Yes	2017-03-09	7-Not done	6-Not done	3-NmW/Y	15-Not done	01-Nm	18.45	W	03-NmW	1-Confirmed
158	GHA	UWR	WAM	17	8	WA REGIONAL HOSPITAL	WA MUNICIPAL	WA MUNICIPAL		18	1-M	2017-02-27	2017-02-20	NECKSTIFFNESS, HEADACHE	1-Alive	9-Unknown	9-Unknown	9-Unknown	9-Unknown	NONE	1-Yes	2017-02-27	6-Negative	6-Not done	3-NmW/Y	15-Not done	01-Nm	31.67	W	03-NmW	1-Confirmed
159	GHA	UWR	WAM	17	9	WA REGIONAL HOSPITAL	WA MUNICIPAL	WA MUNICIPAL		10	1-M	2017-02-27	2017-02-26	HEADACHE, ABDOMINAL PAIN	1-Alive	1-Yes	9-Unknown	9-Unknown	9-Unknown	Hib 1, 2, 3	1-Yes	2017-02-27	7-Not done	6-Not done	3-NmW/Y	15-Not done	01-Nm	29.98	W	03-NmW	1-Confirmed
160	GHA	NOR	TAM	17	12	TAMALE WEST HOSPITAL	TAMALE METRO	TAMALE METRO		6	1-M	2017-03-27	2017-03-25	FEVER, NECKSTIFFNESS, CONVULSION	1-Alive	1-Yes	9-Unknown	9-Unknown	9-Unknown	Hib 1, 2	1-Yes	2017-03-28	7-Not done	6-Not done	10-Not done	15-Not done	01-Nm	33.13	W	03-NmW	1-Confirmed
161	GHA	NOR	EMD	17	12	BAPTIST MEDICAL CENTRE	EAST MAMPRUSI DISTRICT	EAST MAMPRUSI		6	1-M	2017-03-23	2017-03-20	FEVER, NECKSTIFFNESS, HEADACHE	1-Alive	9-Unknown	9-Unknown	9-Unknown	9-Unknown	NONE	1-Yes	2017-03-23	7-Not done	6-Not done	10-Not done	15-Not done	01-Nm	19.66	W	03-NmW	1-Confirmed
162	GHA	NOR	EMD	17	12	BAPTIST MEDICAL CENTRE	EAST MAMPRUSI DISTRICT	EAST MAMPRUSI		2	1-M	2017-03-24	2017-03-20	FEVER, NECKSTIFFNESS, HEADACHE	1-Alive	9-Unknown	9-Unknown	9-Unknown	9-Unknown	NONE		2017-03-24	7-Not done	6-Not done	10-Not done	15-Not done	01-Nm	17.71	W	03-NmW	1-Confirmed
163	GHA	NOR	EMD	17	12	BAPTIST MEDICAL CENTRE	EAST MAMPRUSI DISTRICT	EAST MAMPRUSI		2	1-M	2017-03-24	2017-03-23	FEVER, HEADACHE	1-Alive	1-Yes	2-MenAC	9-Unknown	9-Unknown	NONE	1-Yes	2017-03-25	7-Not done	6-Not done	10-Not done	15-Not done	01-Nm	30.28	W	03-NmW	1-Confirmed
164	GHA	NOR	EMD	17	12	BAPTIST MEDICAL CENTRE	EAST MAMPRUSI DISTRICT	EAST MAMPRUSI		5	2-F	2017-03-25	2017-03-22	FEVER, NECKSTIFFNESS, HEADACHE	1-Alive	1-Yes	2-MenAC	9-Unknown	9-Unknown	NONE	1-Yes	2017-03-25	7-Not done	6-Not done	10-Not done	15-Not done	01-Nm	23.99	W	03-NmW	1-Confirmed
165	GHA	NOR	EMD	17	12	BAPTIST MEDICAL CENTRE	EAST MAMPRUSI DISTRICT	EAST MAMPRUSI		2	1-M	2017-03-24	2017-03-22	FEVER, NECKSTIFFNESS, HEADACHE	1-Alive	9-Unknown	9-Unknown	9-Unknown	9-Unknown	NONE	1-Yes	2017-03-25	7-Not done	6-Not done	10-Not done	15-Not done	01-Nm	22.82	W	03-NmW	1-Confirmed
166	GHA	NOR	EMD	17	12	BAPTIST MEDICAL CENTRE	EAST MAMPRUSI DISTRICT	EAST MAMPRUSI		5	1-M	2017-03-26	2017-03-23	FEVER, NECKSTIFFNESS, HEADACHE	1-Alive	1-Yes	2-MenAC	9-Unknown	9-Unknown	NONE	1-Yes	2017-03-26	7-Not done	6-Not done	10-Not done	15-Not done	01-Nm	19.9	W	03-NmW	1-Confirmed
167	GHA	NOR	EMD	17	12	BAPTIST MEDICAL CENTRE	EAST MAMPRUSI DISTRICT	EAST MAMPRUSI		2	1-M	2017-03-26	2017-03-23	FEVER, NECKSTIFFNESS, HEADACHE	1-Alive	1-Yes	2-MenAC	9-Unknown	9-Unknown	NONE	1-Yes	2017-03-26	7-Not done	6-Not done	10-Not done	15-Not done	01-Nm	18.57	W	03-NmW	1-Confirmed
168	GHA	NOR	EMD	17	12	BAPTIST MEDICAL CENTRE	EAST MAMPRUSI DISTRICT	EAST MAMPRUSI		3	1-M	2017-03-22	2017-03-20	FEVER, NECKSTIFFNESS, HEADACHE	1-Alive	1-Yes	2-MenAC	9-Unknown	9-Unknown	NONE	1-Yes	2017-03-22	7-Not done	6-Not done	10-Not done	15-Not done	01-Nm	20.57	W	03-NmW	1-Confirmed
169	GHA	NOR	EMD	17	10	BAPTIST MEDICAL CENTRE	EAST MAMPRUSI DISTRICT	EAST MAMPRUSI		2	2-F	2017-03-13	2017-03-10	FEVER, NECKSTIFFNESS, HEADACHE	1-Alive	9-Unknown	9-Unknown	9-Unknown	9-Unknown	NONE	1-Yes	2017-03-15	7-Not done	6-Not done	10-Not done	15-Not done	01-Nm	22.59	W	03-NmW	1-Confirmed
170	GHA	NOR	EMD	17	11	BAPTIST MEDICAL CENTRE	EAST MAMPRUSI DISTRICT	EAST MAMPRUSI		18	2-F	2017-03-15	2017-03-14	FEVER, HEADACHE	1-Alive	1-Yes	2-MenAC	9-Unknown	9-Unknown	NONE	1-Yes	2017-03-15	7-Not done	6-Not done	10-Not done	15-Not done	01-Nm	36.22	W	03-NmW	1-Confirmed
171	GHA	NOR	EMD	17	11	BAPTIST MEDICAL CENTRE	EAST MAMPRUSI DISTRICT	EAST MAMPRUSI		5	2-F	2017-03-17	2017-03-15	FEVER, HEADACHE	1-Alive	1-Yes	2-MenAC	9-Unknown	9-Unknown	NONE	1-Yes	2017-03-17	7-Not done	6-Not done	10-Not done	15-Not done	01-Nm	24.94	W	03-NmW	1-Confirmed
172	GHA	NOR	EMD	17	11	BAPTIST MEDICAL CENTRE	EAST MAMPRUSI DISTRICT	EAST MAMPRUSI		15	2-F	2017-03-18	2017-03-15	FEVER, HEADACHE	1-Alive	1-Yes	2-MenAC	9-Unknown	9-Unknown	NONE	1-Yes	2017-03-18	7-Not done	6-Not done	10-Not done	15-Not done	01-Nm	21	W	03-NmW	1-Confirmed
173	GHA	NOR	EMD	17	11	BAPTIST MEDICAL CENTRE	EAST MAMPRUSI DISTRICT	EAST MAMPRUSI		7	1-M	2017-03-17	2017-03-15	FEVER, NECKSTIFFNESS, HEADACHE	1-Alive	9-Unknown	9-Unknown	9-Unknown	9-Unknown	NONE	1-Yes	2017-03-18	7-Not done	6-Not done	10-Not done	15-Not done	01-Nm	29.67	W	03-NmW	1-Confirmed
174	GHA	NOR	EMD	17	11	BAPTIST MEDICAL CENTRE	EAST MAMPRUSI DISTRICT	EAST MAMPRUSI		4	1-M	2017-03-19	2017-03-17	FEVER, HEADACHE	1-Alive	1-Yes	2-MenAC	9-Unknown	9-Unknown	NONE	1-Yes	2017-03-18	7-Not done	6-Not done	10-Not done	15-Not done	01-Nm	27.77	W	03-NmW	1-Confirmed
175	GHA	NOR	EMD	17	11	BAPTIST MEDICAL CENTRE	EAST MAMPRUSI DISTRICT	EAST MAMPRUSI		6	2-F	2017-03-19	2017-03-17	FEVER, HEADACHE	1-Alive	2-No	9-Unknown	9-Unknown	9-Unknown	NONE	1-Yes	2017-03-19	7-Not done	6-Not done	10-Not done	15-Not done	01-Nm	23.19	W	03-NmW	1-Confirmed
176	GHA	NOR	EMD	17	11	BAPTIST MEDICAL CENTRE	EAST MAMPRUSI DISTRICT	EAST MAMPRUSI		14	1-M	2017-03-21	2017-03-18	FEVER, HEADACHE	1-Alive	1-Yes	2-MenAC	9-Unknown	9-Unknown	NONE	1-Yes	2017-03-21	7-Not done	6-Not done	10-Not done	15-Not done	01-Nm	26.59	W	03-NmW	1-Confirmed
177	GHA	NOR	EMD	17	11	BAPTIST MEDICAL CENTRE	EAST MAMPRUSI DISTRICT	EAST MAMPRUSI		3	2-F	2017-03-21	2017-03-18	FEVER, NECKSTIFFNESS, HEADACHE	1-Alive	2-No	9-Unknown	9-Unknown	9-Unknown	NONE	1-Yes	2017-03-21	7-Not done	6-Not done	10-Not done	15-Not done	01-Nm	18.59	W	03-NmW	1-Confirmed
178	GHA	UER	PUS	17	11	BAWKU PRESBY HOSPITAL	BAWKU MUNICIPAL	BAWKU MUNICIPAL		4	1-M	2017-03-20	2017-03-17	FEVER, NECKSTIFFNESS, HEADACHE	3-Unknown	9-Unknown	9-Unknown	9-Unknown	9-Unknown	NONE	1-Yes	2017-03-21	6-Negative	6-Not done	3-NmW/Y	15-Not done	01-Nm	20.2	W	03-NmW	1-Confirmed
179	GHA	UER	PUS	17	11	BAWKU PRESBY HOSPITAL	BAWKU MUNICIPAL	BAWKU MUNICIPAL		11	2-F	2017-03-19	2017-03-16	FEVER, NECKSTIFFNESS, HEADACHE	3-Unknown	9-Unknown	9-Unknown	9-Unknown	9-Unknown	NONE	1-Yes	2017-03-19	6-Negative	6-Not done	3-NmW/Y	15-Not done	01-Nm	32.21	W	03-NmW	1-Confirmed
180	GHA	UER	BWD	17	12	BAWKU PRESBY HOSPITAL	BAWKU MUNICIPAL	BAWKU MUNICIPAL		6	2-F	2017-03-21	2017-03-20	FEVER, NECKSTIFFNESS, HEADACHE	3-Unknown	9-Unknown	9-Unknown	9-Unknown	9-Unknown	NONE	1-Yes	2017-03-21	6-Negative	6-Not done	3-NmW/Y	15-Not done	01-Nm	23.78	W	03-NmW	1-Confirmed
181	GHA	UER	BWD	17	12	BAWKU PRESBY HOSPITAL	BAWKU MUNICIPAL	BAWKU MUNICIPAL		4	2-F	2017-03-21	2017-03-20	FEVER, NECKSTIFFNESS, HEADACHE	3-Unknown	9-Unknown	9-Unknown	9-Unknown	9-Unknown	NONE	1-Yes	2017-03-21	6-Negative	6-Not done	6-S. pneumoniae	15-Not done	01-Nm	26.9	W	03-NmW	1-Confirmed
182	GHA	UER	BWD	17	12	BAWKU PRESBY HOSPITAL	BAWKU MUNICIPAL	BAWKU MUNICIPAL		3	1-M	2017-03-24	2017-03-23	FEVER, NECKSTIFFNESS, HEADACHE, LEG PAIN, VOMITING	3-Unknown	9-Unknown	9-Unknown	9-Unknown	9-Unknown	NONE	1-Yes	2017-03-24	6-Negative	6-Not done	3-NmW/Y	15-Not done	01-Nm	26.7	W	03-NmW	1-Confirmed
183	GHA	UER	BWD	17	11	BAWKU PRESBY HOSPITAL	BAWKU MUNICIPAL	BAWKU MUNICIPAL	5		2-F	2017-03-22	2017-03-18	FEVER	3-Unknown	9-Unknown	9-Unknown	9-Unknown	9-Unknown	NONE	1-Yes	2017-03-22	6-Negative	6-Not done	9-Negative	15-Not done	01-Nm	22.5	W	03-NmW	1-Confirmed
184	GHA	UER	BWD	17	12	BAWKU PRESBY HOSPITAL	BAWKU MUNICIPAL	BAWKU MUNICIPAL		15	1-M	2017-03-21	2017-03-21	FEVER, NECKSTIFFNESS, HEADACHE, LEG PAIN	3-Unknown	9-Unknown	9-Unknown	9-Unknown	9-Unknown	NONE	1-Yes	2017-03-21	6-Negative	6-Not done	9-Negative	15-Not done	01-Nm	29.76	W	03-NmW	1-Confirmed
185	GHA	UER	BWD	17	11	BAWKU PRESBY HOSPITAL	BAWKU MUNICIPAL	BAWKU MUNICIPAL		10	1-M	2017-03-16	2017-03-15	FEVER, NECKSTIFFNESS, HEADACHE, COUGH, BODY PAIN	3-Unknown	9-Unknown	9-Unknown	9-Unknown	9-Unknown	NONE	1-Yes	2017-03-17	6-Negative	6-Not done	3-NmW/Y	15-Not done	01-Nm	28.37	W	03-NmW	1-Confirmed
186	GHA	UER	BWD	17	12	BAWKU PRESBY HOSPITAL	BAWKU MUNICIPAL	BAWKU MUNICIPAL		4	2-F	2017-03-22	2017-03-21	FEVER, NECKSTIFFNESS	3-Unknown	9-Unknown	9-Unknown	9-Unknown	9-Unknown	NONE	1-Yes	2017-03-22	6-Negative	6-Not done	3-NmW/Y	15-Not done	01-Nm	18.75	W	03-NmW	1-Confirmed
187	GHA	UER	BWD	17	11	BAWKU PRESBY HOSPITAL	BAWKU MUNICIPAL	BAWKU MUNICIPAL		12	1-M	2017-03-17	2017-03-13	FEVER, NECKSTIFFNESS, HEADACHE	3-Unknown	9-Unknown	9-Unknown	9-Unknown	9-Unknown	NONE	1-Yes	2017-03-17	6-Negative	6-Not done	3-NmW/Y	15-Not done	01-Nm	23.12	W	03-NmW	1-Confirmed
188	GHA	UER	KNM	17	11	WAR MEMORIAL HOSPITAL	KASSENA NANKANA	KASSENA NANKANA		16	1-M	2017-03-19	2017-03-18	FEVER, NECKSTIFFNESS, RESTLESS	1-Alive	1-Yes	2-MenAC	9-Unknown	9-Unknown	NONE	1-Yes	2017-03-23	6-Negative	6-Not done	9-Negative	15-Not done	01-Nm	30.05	W	03-NmW	1-Confirmed
189	GHA	UER	BWD	17	11	BAWKU PRESBY HOSPITAL	BAWKU MUNICIPAL	BAWKU MUNICIPAL		22	1-M	2017-03-16	2017-03-16	FEVER, NECKSTIFFNESS, ALTERED CONCIOUSNESS	3-Unknown	9-Unknown	9-Unknown	9-Unknown	9-Unknown	NONE	1-Yes	2017-03-17	7-Not done	6-Not done	10-Not done	15-Not done	01-Nm	27.96	W	03-NmW	1-Confirmed
190	GHA	UER	BWD	17	11	BAWKU PRESBY HOSPITAL	BAWKU MUNICIPAL	BAWKU MUNICIPAL		20	2-F	2017-03-15	2017-03-14	FEVER, NECKSTIFFNESS, ALTERED CONCIOUSNESS	3-Unknown	9-Unknown	9-Unknown	9-Unknown	9-Unknown	NONE	1-Yes	2017-03-15	6-Negative	6-Not done	3-NmW/Y	15-Not done	01-Nm	18.79	W	03-NmW	1-Confirmed
191	GHA	UER	BWD	17	10	BAWKU PRESBY HOSPITAL	BAWKU MUNICIPAL	BAWKU MUNICIPAL		3	1-M	2017-03-07	2017-03-06	FEVER, NECKSTIFFNESS, HEADACHE, ALTERED CONCIOUSNESS	3-Unknown	9-Unknown	9-Unknown	9-Unknown	9-Unknown	NONE	1-Yes	2017-03-08	6-Negative	6-Not done	3-NmW/Y	15-Not done	01-Nm	23.49	W	03-NmW	1-Confirmed
192	GHA	UER	BWD	17	10	BAWKU PRESBY HOSPITAL	BAWKU MUNICIPAL	BAWKU MUNICIPAL		8	1-M	2017-03-13	2017-03-11	FEVER, NECKSTIFFNESS, HEADACHE	3-Unknown	1-Yes	9-Unknown	9-Unknown	9-Unknown	NONE	1-Yes	2017-03-14	6-Negative	6-Not done	3-NmW/Y	15-Not done	01-Nm	26.83	W	03-NmW	1-Confirmed
193	GHA	UER	BWD	17	11	BAWKU PRESBY HOSPITAL	BAWKU MUNICIPAL	BAWKU MUNICIPAL		14	2-F	2017-03-21	2017-03-18	FEVER, NECKSTIFFNESS, HEADACHE, WAIST PAIN, LEG PAIN	3-Unknown	9-Unknown	9-Unknown	9-Unknown	9-Unknown	NONE	1-Yes	2017-03-22	6-Negative	6-Not done	3-NmW/Y	15-Not done	01-Nm	30.66	W	03-NmW	1-Confirmed
194	GHA	NOR	EMD	17		BAPTIST MEDICAL CENTRE	EAST MAMPRUSI	EAST MAMPRUSI		2	1-M	2017-04-04	2017-04-01	FEVER, HEADACHE	1-Alive	2-No	9-Unknown	9-Unknown	4-No	NONE	1-Yes	2017-04-04	7-Not done	6-Not done	10-Not done	15-Not done	01-Nm		W	03-NmW	1-Confirmed
195	GHA	NOR	EMD	17		BAPTIST MEDICAL CENTRE	KARIGA	EAST MAMPRUSI	8		1-M	2017-03-27	2017-03-24	FEVER, HEADACHE	1-Alive	2-No	9-Unknown	9-Unknown	4-No	NONE	1-Yes	2017-03-28	7-Not done	6-Not done	10-Not done	15-Not done	01-Nm		W	03-NmW	1-Confirmed
196	GHA	NOR	EMD	17		BAPTIST MEDICAL CENTRE	EAST MAMPRUSI	EAST MAMPRUSI		2	1-M	2017-04-05	2017-04-06	FEVER, NECKSTIFFNESS, HEADACHE	1-Alive	2-No	9-Unknown	9-Unknown	4-No	NONE	1-Yes	2017-04-06	7-Not done	6-Not done	10-Not done	15-Not done	01-Nm		W	03-NmW	1-Confirmed
197	GHA	UER	BWD	17		ZEBILLA HOSPITAL	UNKNOWN	BAWKU WEST		12	1-M	2017-03-28	2017-03-28	UNKNOWN	3-Unknown	9-Unknown	9-Unknown	9-Unknown	9-Unknown	UNKNOWN	1-Yes	2017-03-28	6-Negative	6-Not done	9-Negative	15-Not done	01-Nm		W	03-NmW	1-Confirmed
198	GHA	UWR	NKD	17		NADOWLI DISTRICT HOSPITAL	NADOWLI-KALEO	NADOWLI-KALEO		15	1-M	2017-05-01	2017-02-10	FEVER, NECKSTIFFNESS, HEADACHE, ALTERED CONCIOUSNESS, B-SIGHT	1-Alive	9-Unknown	9-Unknown	9-Unknown	9-Unknown	NONE	1-Yes	2017-05-05	6-Negative	6-Not done	6-S. pneumoniae	15-Not done	01-Nm		B	05-NmB	1-Confirmed
199	GHA	UWR	WAM	17		WA REGIONAL HOSPITAL	WA WEST	WA MUNICIPAL		5	1-M	2017-06-29	2017-06-25	FEVER, NECKSTIFFNESS	3-Unknown	9-Unknown	9-Unknown	9-Unknown	9-Unknown	UNKNOWN	1-Yes	2017-06-29	6-Negative	6-Not done	9-Negative	15-Not done	01-Nm		W	03-NmW	1-Confirmed
200	GHA	NOR	SND	17		SAVELUGU HOSPITAL	SAVELUGU NANTON	SAVELUGU NANTON		5	1-M	2017-08-09	2017-08-08	FEVER, NECKSTIFFNESS, HEADACHE, CONVULSION	3-Unknown	9-Unknown	9-Unknown	9-Unknown	9-Unknown	UNKNOWN	1-Yes	2017-08-10	6-Negative	6-Not done	10-Not done	15-Not done	01-Nm		W	03-NmW	1-Confirmed
201	GHA	NOR	TAM	17		TAMALE TEACHING HOSPITAL	TAMALE METRO	TAMALE METRO		8	1-M	2017-06-13	2017-06-13									2017-09-16	7-Not done	6-Not done	9-Negative	15-Not done	01-Nm		W	03-NmW	1-Confirmed
202	GHA	NOR	EMD	17		BAPTIST MEDICAL CENTRE	EAST MAMPRUSI DISTRICT	EAST MAMPRUSI		5	1-M	2017-04-10	2017-04-08	FEVER, NECKSTIFFNESS, HEADACHE	3-Unknown	1-Yes	2-MenAC	9-Unknown	4-No	NONE	1-Yes	2017-04-11	6-Negative	5-Negative	10-Not done	15-Not done	01-Nm	24.85	W	03-NmW	1-Confirmed
203	GHA	NOR	EMD	17		BAPTIST MEDICAL CENTRE	EAST MAMPRUSI DISTRICT	EAST MAMPRUSI		3	2-F	2017-04-26	2017-04-24	FEVER, NECKSTIFFNESS	3-Unknown	1-Yes	2-MenAC	9-Unknown	4-No	NONE	1-Yes	2017-04-27	7-Not done	5-Negative	10-Not done	15-Not done	01-Nm	26.59	W	03-NmW	1-Confirmed
204	GHA	NOR	EMD	17		BAPTIST MEDICAL CENTRE	EAST MAMPRUSI DISTRICT	EAST MAMPRUSI		6	1-M	2017-05-08	2017-05-04	FEVER, NECKSTIFFNESS, HEADACHE	1-Alive	1-Yes	2-MenAC	9-Unknown	4-No	NONE	1-Yes	2017-05-08	7-Not done	6-Not done	10-Not done	15-Not done	01-Nm	24.79	W	03-NmW	1-Confirmed
205	GHA	NOR	EMD	17		BAPTIST MEDICAL CENTRE	EAST MAMPRUSI DISTRICT	EAST MAMPRUSI		20	1-M	2017-05-28	2017-05-26	FEVER, NECKSTIFFNESS, HEADACHE	3-Unknown	1-Yes	2-MenAC	9-Unknown	4-No	NONE	1-Yes	2017-05-28	2-GND	6-Not done	10-Not done	15-Not done	01-Nm	24.61	W	03-NmW	1-Confirmed
206	GHA	NOR	EMD	17		BAPTIST MEDICAL CENTRE	EAST MAMPRUSI DISTRICT	EAST MAMPRUSI		10	2-F	2017-05-14	2017-05-10	FEVER, NECKSTIFFNESS, HEADACHE	1-Alive	1-Yes	2-MenAC	9-Unknown	4-No	NONE	1-Yes	2017-05-14	7-Not done	5-Negative	10-Not done	15-Not done	01-Nm	21.5	W	03-NmW	1-Confirmed
207	GHA	UER	PUS	17		AKUNYE MUNICIPAL HOSPITAL	PUSIGA	PUSIGA		15	2-F	2017-04-28	2017-04-26	FEVER, NECKSTIFFNESS, HEADACHEVOMITTING, PHOTOPHOBIA, DIZZINESS	1-Alive	9-Unknown	9-Unknown	9-Unknown	9-Unknown	NONE	1-Yes	2017-04-29	7-Not done	6-Not done	10-Not done	15-Not done	01-Nm	27.08	W	03-NmW	1-Confirmed
208	GHA	BAR	WEN	17		METHODIST HOSPITAL	WENCHI DISTRICT	WENCHI DISTRICT		15	1-M	2017-12-02	2017-12-03	FEVER, NECKSTIFFNESS, HEADACHE	1-Alive	9-Unknown	9-Unknown	9-Unknown	9-Unknown	NONE	1-Yes	2017-12-06	6-Negative	6-Not done	10-Not done	15-Not done	01-Nm	28.62	W	03-NmW	1-Confirmed
209	GHA	BAR	ASD	17		ST. ELIZABETH HOSPITAL	ASUNAFO NORTH	ASUNAFO NORTH		12	2-F	2017-04-25	2017-04-25	FEVER, NECKSTIFFNESS, HEADACHE	1-Alive	9-Unknown	9-Unknown	9-Unknown	9-Unknown	NONE	1-Yes	2017-04-26	6-Negative	6-Not done	10-Not done	15-Not done	01-Nm	20.38	W	03-NmW	1-Confirmed
210	GHA	NOR	WGD	18		WEST GONJA HOSPITAL	WEST GONJA	WEST GONJA		13	1-M	2017-01-03	2017-01-13	FEVER, NECKSTIFFNESS, HEADACHE	1-Alive	9-Unknown	9-Unknown	9-Unknown	9-Unknown	NONE	1-Yes	2018-01-04	7-Not done	6-Not done	10-Not done	15-Not done	01-Nm	32.84	NG	07-Nm Indeterminate	1-Confirmed
211	GHA	NOR	BOL	18		BOLE HOSPITAL	BOLE	BOLE		19	2-F	2018-01-15	2018-01-15	FEVER, NECKSTIFFNESS, HEADACHE, CHILLS, DIARRHOEA, COUGH, VOMITTING	1-Alive	9-Unknown	9-Unknown	9-Unknown	9-Unknown	NONE	1-Yes	2018-01-15	2-GND	6-Not done	4-NmB/E.coliK1	15-Not done	01-Nm	18.57	B	05-NmB	1-Confirmed
212	GHA	NOR	STK	18		SAWLA POLYCLINIC	SAWLA TUNA KALBA	SAWLA TUNA KALBA		27	1-M	2018-01-16	2018-01-16	FEVER, NECKSTIFFNESS, HEADACHE	1-Alive	9-Unknown	9-Unknown	9-Unknown	9-Unknown	NONE	1-Yes	2018-01-16	7-Not done	6-Not done	10-Not done	15-Not done	01-Nm	21.15	W	03-NmW	1-Confirmed
213	GHA	NOR	TAM	18		TAMALE WEST HOSPITAL	TAMALE METRO	TAMALE METRO		10	2-F	2018-01-15	2018-01-15	FEVER, NECKSTIFFNESS, HEADACHE	1-Alive	9-Unknown	9-Unknown	9-Unknown	9-Unknown	NONE	1-Yes	2018-01-18	7-Not done	6-Not done	10-Not done	15-Not done	01-Nm	20.59	W	03-NmW	1-Confirmed
214	GHA	NOR	EMD	18		BAPTIST MEDICAL CENTRE	EAST MAMPRUSI DISTRICT	EAST MAMPRUSI		14	2-F	2018-01-08	2018-01-08	FEVER, NECKSTIFFNESS, HEADACHE	1-Alive	9-Unknown	9-Unknown	9-Unknown	9-Unknown	NONE	1-Yes	2018-01-09	2-GND	6-Not done	10-Not done	15-Not done	01-Nm	30.03	W	03-NmW	1-Confirmed
215	GHA	NOR	EMD	18		BAPTIST MEDICAL CENTRE	EAST MAMPRUSI DISTRICT	EAST MAMPRUSI		12	1-M	2017-12-28	2017-12-28	FEVER, NECKSTIFFNESS	1-Alive	9-Unknown	9-Unknown	9-Unknown	9-Unknown	NONE	1-Yes	2018-01-01	2-GND	6-Not done	10-Not done	15-Not done	01-Nm	23.55	W	03-NmW	1-Confirmed
216	GHA	NOR	WGD	18		WEST GONJA HOSPITAL	WEST GONJA	WEST GONJA		15	2-F	2018-01-16	2018-01-16	FEVER, NECKSTIFFNESS, HEADACHE, CHILLS, DIARRHOEA, COUGH, VOMITTING	1-Alive	9-Unknown	9-Unknown	9-Unknown	9-Unknown	NONE	1-Yes	2018-01-16	2-GND	6-Not done	3-NmW/Y	15-Not done	01-Nm	18.22	W	03-NmW	1-Confirmed
217	GHA	NOR	WGD	18		WEST GONJA HOSPITAL	WEST GONJA	WEST GONJA	5		1-M	2018-01-15	2018-01-15	FEVER, NECKSTIFFNESS, HEADACHE, PHOTOPHOBIA	1-Alive	9-Unknown	9-Unknown	9-Unknown	9-Unknown	NONE	1-Yes	2018-01-18	2-GND	6-Not done	3-NmW/Y	15-Not done	01-Nm	20.25	W	03-NmW	1-Confirmed
218	GHA	NOR	WGD	18		WEST GONJA HOSPITAL	WEST GONJA	WEST GONJA		15	1-M	2018-01-19	2018-01-19	FEVER, NECKSTIFFNESS, HEADACHE	1-Alive	9-Unknown	9-Unknown	9-Unknown	9-Unknown	NONE	1-Yes	2018-01-20	7-Not done	6-Not done	10-Not done	15-Not done	01-Nm	21.29	W	03-NmW	1-Confirmed
219	GHA	UWR	JIR	18		ST. JOSEPH HOSPITAL	JIRAPA	JIRAPA		41	2-F	2018-01-22	2018-01-22	FEVER, NECKSTIFFNESS	1-Alive	9-Unknown	9-Unknown	9-Unknown	9-Unknown	NONE	1-Yes	2018-01-25	6-Negative	6-Not done	10-Not done	15-Not done	01-Nm	23.44	NG	07-Nm Indeterminate	1-Confirmed
220	GHA	UWR	JIR	18		ST. JOSEPH HOSPITAL	JIRAPA	JIRAPA		2	1-M	2018-01-15	2018-01-15	FEVER, NECKSTIFFNESS, HEADACHE, PHOTOPHOBIA	1-Alive	9-Unknown	9-Unknown	9-Unknown	9-Unknown	NONE	1-Yes	2018-01-17	2-GND	6-Not done	10-Not done	15-Not done	01-Nm	17.76	W	03-NmW	1-Confirmed
221	GHA	UWR	WAM	17		WA MUNICIPAL HOSPITAL	WA MUNICIPAL	WA MUNICIPAL		6	2-F	2018-01-08	2018-01-08	FEVER, NECK STIFFNESS, HEADACHE	1-Alive	9-Unknown	9-Unknown	9-Unknown	9-Unknown	NONE	1-Yes	2018-01-20	7-Not done	6-Not done	10-Not done	15-Not done	01-Nm	20.89	W	03-NmW	1-Confirmed
222	GHA	UWR	WAM	17		WA MUNICIPAL HOSPITAL	WA MUNICIPAL	WA MUNICIPAL		5	1-M	2017-07-14	2017-07-14	FEVER, NECKSTIFFNESS, HEADACHE, NECK PAINS	1-Alive	9-Unknown	9-Unknown	9-Unknown	9-Unknown	NONE	1-Yes	2017-07-08	7-Not done	6-Not done	10-Not done	15-Not done	01-Nm	26.29	W	03-NmW	1-Confirmed
223	GHA	UWR	NKD	18		WELLEBELLE HEALTH CENTRE	NADOWLI-KALEO	NADOWLI-KALEO		17	1-M	2018-01-12	2018-01-12	FEVER, HEADACHE	1-Alive	9-Unknown	9-Unknown	9-Unknown	9-Unknown	NONE	1-Yes	2018-01-15	7-Not done	6-Not done	10-Not done	15-Not done	01-Nm	24.29	W	03-NmW	1-Confirmed
224	GHA	NOR	BOL	18		BOLE HOSPITAL	BOLE	BOLE		16	1-M	2018-01-18	2018-01-18	FEVER, HEADACHE	1-Alive	9-Unknown	9-Unknown	9-Unknown	9-Unknown	NONE	1-Yes	2018-01-19	7-Not done	6-Not done	10-Not done	15-Not done	01-Nm	18.61	W	03-NmW	1-Confirmed
225	GHA	UER	BON	17		BONGO HOSPITAL	BONGO	BONGO		2	1-M	2017-12-28	2017-12-28	FEVER, NECKSTIFFNESS, HEADACHE, NECKPAINS, PHOTOPHOBIA	1-Alive	9-Unknown	9-Unknown	9-Unknown	9-Unknown	NONE	1-Yes	2017-12-29	7-Not done	6-Not done	10-Not done	15-Not done	01-Nm	18.95	W	03-NmW	1-Confirmed
226	GHA	UER	KNM	17		NAVRONGO CENTRAL HOSPITAL	KASSENA NANKANA	KASSENA NANKANA		16	1-M	2018-12-16	2017-12-15	FEVER, NECKSTIFFNESS, HEADACHE, CHILLS, DIARRHOEA, COUGH, VOMITTING	1-Alive	9-Unknown	9-Unknown	9-Unknown	9-Unknown	NONE	1-Yes	2017-12-18	7-Not done	6-Not done	10-Not done	15-Not done	01-Nm	22.08	W	03-NmW	1-Confirmed
227	GHA	UER	KNM	17		NAVRONGO CENTRAL HOSPITAL	KASSENA NANKANA	KASSENA NANKANA		2	2-F	2017-12-17	2017-12-17	FEVER, NECKSTIFFNESS, HEADACHE, PHOTOPHOBIA	1-Alive	9-Unknown	9-Unknown	9-Unknown	9-Unknown	NONE	1-Yes	2017-12-19	7-Not done	6-Not done	10-Not done	15-Not done	01-Nm	33.93	W	03-NmW	1-Confirmed
228	GHA	NOR	STK	18		SAWLA POLYCLINIC	SAWLA TUNA KALBA	SAWLA TUNA KALBA		17	1-M	2018-01-31	2018-01-29	FEVER, NECKSTIFFNESS, HEADACHE, ALTERED CONSCIOUSNESS	1-Alive	9-Unknown	9-Unknown	9-Unknown	9-Unknown	NONE	1-Yes	2018-02-01	6-Negative	6-Not done	10-Not done	12-No Bacteria Growth	01-Nm	26	NG	07-Nm Indeterminate	1-Confirmed
229	GHA	NOR	WGD	18		WEST GONJA HOSPITAL	WEST GONJA	WEST GONJA		8	1-M	2018-02-03	2018-02-03	FEVER, CONVULSION	2-Dead	9-Unknown	9-Unknown	9-Unknown	9-Unknown	NONE	1-Yes	2018-02-04	2-GND	6-Not done	10-Not done	15-Not done	01-Nm	28.26	NG	07-Nm Indeterminate	1-Confirmed
230	GHA	NOR	WGD	18		WEST GONJA HOSPITAL	WEST GONJA	WEST GONJA		9	1-M	2018-02-11	2018-02-11	FEVER, HEADACHE	1-Alive	1-Yes	9-Unknown	9-Unknown	9-Unknown	NONE	1-Yes	2018-02-11	2-GND	6-Not done	10-Not done	15-Not done	01-Nm	28.09	NG	07-Nm Indeterminate	1-Confirmed
231	GHA	NOR	NND	18		BIMBILLA HOSPITAL	NANUMBA SOUTH	NANUMBA NORTH		3	1-M	2018-02-01	2018-02-04	FEVER, NECKSTIFFNESS, HEADACHE	1-Alive	9-Unknown	9-Unknown	9-Unknown	9-Unknown	NONE	1-Yes	2018-02-06	6-Negative	6-Not done	9-Negative	15-Not done	01-Nm	26.76	W	03-NmW	1-Confirmed
232	GHA	NOR	STK	18		SAWLA POLYCLINIC	SAWLA TUNA KALBA	SAWLA TUNA KALBA		8	2-F	2018-02-10	2018-02-10	FEVER, HEADACHE	1-Alive	9-Unknown	9-Unknown	9-Unknown	9-Unknown	NONE	1-Yes	2018-02-12	6-Negative	6-Not done	10-Not done	15-Not done	01-Nm	20.58	W	03-NmW	1-Confirmed
233	GHA	NOR	WGD	18		WEST GONJA HOSPITAL	WEST GONJA	WEST GONJA		9	2-F	2018-02-15	2018-02-13	FEVER, HEADACHE	1-Alive	9-Unknown	9-Unknown	9-Unknown	9-Unknown	NONE	1-Yes	2018-02-15	2-GND	6-Not done	3-NmW/Y	15-Not done	01-Nm	20.73	W	03-NmW	1-Confirmed
234	GHA	NOR	TAM	18		TAMALE WEST HOSPITAL	SAGNERIGU	TAMALE METRO		11	2-F	2018-02-19	2018-02-18	FEVER, NECKSTIFFNESS, HEADACHE	1-Alive	9-Unknown	9-Unknown	9-Unknown	9-Unknown	NONE	1-Yes	2018-02-20	7-Not done	6-Not done	10-Not done	15-Not done	01-Nm	31.32	W	03-NmW	1-Confirmed
235	GHA	NOR	WGD	18		WEST GONJA HOSPITAL	WEST GONJA	WEST GONJA	3		2-F	2018-02-14	2018-02-13	FEVER, HEADACHE,COUGH	1-Alive	9-Unknown	9-Unknown	9-Unknown	9-Unknown	NONE	1-Yes	2018-02-14	7-Not done	6-Not done	10-Not done	15-Not done	01-Nm	24.31	W	03-NmW	1-Confirmed
236	GHA	NOR	BYD	18		BINDE HOSPITAL	BUNKPURUGU YUNYOO	BUNKPURUGU YUNYOO		9	1-M	2018-02-23	2018-02-21	FEVER, HEADACHE	1-Alive	9-Unknown	9-Unknown	9-Unknown	9-Unknown	NONE	1-Yes	2018-02-25	7-Not done	6-Not done	10-Not done	15-Not done	01-Nm	22.79	W	03-NmW	1-Confirmed
237	GHA	NOR	BOL	18		SAWLA POLYCLINIC	SAWLA TUNA KALBA	SAWLA TUNA KALBA		3	1-M	2018-02-22	2018-02-20	FEVER, NECKSTIFFNESS, HEADACHE	1-Alive	9-Unknown	9-Unknown	9-Unknown	9-Unknown	NONE	1-Yes	2018-02-22	2-GND	6-Not done	10-Not done	15-Not done	01-Nm	17.52	W	03-NmW	1-Confirmed
238	GHA	NOR	WGD	18		WEST GONJA HOSPITAL	WEST GONJA	WEST GONJA		8	1-M	2018-02-24	2018-02-23	FEVER, NECKSTIFFNESS	1-Alive	9-Unknown	9-Unknown	9-Unknown	9-Unknown	NONE	1-Yes	2018-02-25	2-GND	6-Not done	10-Not done	15-Not done	01-Nm	26.88	W	03-NmW	1-Confirmed
239	GHA	NOR	NGD	18		DABOYA HEALTH CENTRE	NORTH GONJA	NORTH GONJA		5	1-M	2018-02-23	2018-02-03	HEADACHE, BODY PAINS, WAIST PAINS	1-Alive	9-Unknown	9-Unknown	9-Unknown	9-Unknown	NONE	1-Yes	2018-02-26	7-Not done	6-Not done	10-Not done	15-Not done	01-Nm	26.88	W	03-NmW	1-Confirmed
240	GHA	NOR	TAM	18		TAMALE WEST HOSPITAL	TAMALE METRO	TAMALE METRO		13	1-M	2018-02-26	2017-04-18	FEVER, HEADACHE	1-Alive	9-Unknown	9-Unknown	9-Unknown	9-Unknown	NONE	1-Yes	2018-02-28	7-Not done	6-Not done	10-Not done	15-Not done	01-Nm	17.68	W	03-NmW	1-Confirmed
241	GHA	UWR	LAW	18		LAWRA HOSPITAL	LAWRA DISTRICT	LAWRA DISTRICT		11	1-M	2018-02-14	2018-02-14	HEADACHE, BODY PAINS, WAIST PAINS	1-Alive	9-Unknown	9-Unknown	9-Unknown	9-Unknown	NONE	1-Yes	2018-02-15	6-Negative	6-Not done	10-Not done	15-Not done	01-Nm	34.02	W	03-NmW	1-Confirmed
242	GHA	UWR	LAW	18		LAWRA HOSPITAL	LAWRA DISTRICT	LAWRA DISTRICT		17	2-F	2018-02-25	2018-02-25	FEVER, HEADACHE	1-Alive	9-Unknown	9-Unknown	9-Unknown	9-Unknown	NONE	1-Yes	2018-02-25	6-Negative	6-Not done	10-Not done	15-Not done	01-Nm	29.87	W	03-NmW	1-Confirmed
243	GHA	UWR	LAW	18		BABILE POLYCLINIC	LAWRA DISTRICT	LAWRA DISTRICT		16	1-M	2018-01-25	2018-01-24	FEVER, NECKSTIFFNESS, HEADACHE	1-Alive	9-Unknown	9-Unknown	9-Unknown	9-Unknown	NONE	1-Yes	2018-01-25	6-Negative	6-Not done	10-Not done	15-Not done	01-Nm	21.25	W	03-NmW	1-Confirmed
244	GHA	UWR	LAW	18		BABILE POLYCLINIC	LAWRA DISTRICT	LAWRA DISTRICT		1	2-F	2018-02-14	2018-02-14	FEVER, CONVULSION	1-Alive	9-Unknown	9-Unknown	9-Unknown	9-Unknown	NONE	1-Yes	2018-02-16	1-GPD	6-Not done	10-Not done	15-Not done	01-Nm	23.99	W	03-NmW	1-Confirmed
245	GHA	UWR	LAW	18		LAWRA HOSPITAL	LAWRA DISTRICT	LAWRA DISTRICT		16	1-M	2018-02-23	2018-02-23	FEVER, NECKSTIFFNESS, HEADACHE, VOMITTING, LOSS OF APPETITE	1-Alive	9-Unknown	9-Unknown	9-Unknown	9-Unknown	NONE	1-Yes	2018-02-23	6-Negative	6-Not done	10-Not done	15-Not done	01-Nm	24.86	W	03-NmW	1-Confirmed
246	GHA	UER	BON	18		BONGO HOSPITAL	BONGO	BONGO		9	1-M	2018-01-16	2018-01-14	FEVER, NECKSTIFFNESS, HEADACHE	1-Alive	9-Unknown	9-Unknown	9-Unknown	9-Unknown	NONE	1-Yes	2018-01-17	6-Negative	6-Not done	10-Not done	15-Not done	01-Nm	25.14	X	06-NmX	1-Confirmed
247	GHA	UER	BON	18		BONGO HOSPITAL	BONGO	BONGO		2	1-M	2018-02-07	2018-02-05	FEVER, NECKSTIFFNESS, HEADACHE, ALTERED CONSCIOUSNESS	1-Alive	9-Unknown	9-Unknown	9-Unknown	9-Unknown	NONE	1-Yes	2018-02-07	6-Negative	6-Not done	10-Not done	15-Not done	01-Nm	25.17	X	06-NmX	1-Confirmed
248	GHA	UER	BON	18		BONGO HOSPITAL	BONGO	BONGO		10	2-F	2018-01-30	2018-01-29	FEVER, HEADACHE	1-Alive	9-Unknown	9-Unknown	9-Unknown	9-Unknown	NONE	1-Yes	2018-01-30	6-Negative	6-Not done	10-Not done	15-Not done	01-Nm	35.3	W	03-NmW	1-Confirmed
249	GHA	UER	BON	18		BONGO HOSPITAL	BONGO	BONGO		10	1-M	2018-02-05	2018-02-04	FEVER, HEADACHE	1-Alive	9-Unknown	9-Unknown	9-Unknown	9-Unknown	NONE	1-Yes	2018-02-05	6-Negative	6-Not done	10-Not done	15-Not done	01-Nm	25.14	X	06-NmX	1-Confirmed
250	GHA	NOR	BYD	18		FAITH COMMUNITY HOSPITAL	GARU-TEMPANE	NAKPANDURI		17	2-F	2018-02-22	2018-02-19	FEVER, NECKSTIFFNESS, HEADACHE	1-Alive	9-Unknown	9-Unknown	9-Unknown	9-Unknown	NONE	1-Yes	2018-02-23	7-Not done	6-Not done	10-Not done	15-Not done	01-Nm	26.82	X	06-NmX	1-Confirmed
251	GHA	NOR	BYD	18		FAITH COMMUNITY HOSPITAL	BUNKPURUGU YUNYOO	NAKPANDURI	3		2-F	2018-02-27	2018-02-24	FEVER, NECKSTIFFNESS, HEADACHE	1-Alive	9-Unknown	9-Unknown	9-Unknown	9-Unknown	NONE	1-Yes	2018-02-28	7-Not done	6-Not done	10-Not done	15-Not done	01-Nm	20.07	W	03-NmW	1-Confirmed
252	GHA	NOR	EMD	18		BAPTIST MEDICAL CENTRE	EAST MAMPRUSI DISTRICT	EAST MAMPRUSI		5	1-M	2018-02-27	2018-02-23	NECKSTIFFNESS, HEADACHE	1-Alive	9-Unknown	9-Unknown	9-Unknown	9-Unknown	NONE	1-Yes	2018-02-27	2-GND	6-Not done	10-Not done	15-Not done	01-Nm	29.16	X	06-NmX	1-Confirmed
253	GHA	NOR	BOL	18		BOLE HOSPITAL	BOLE	BOLE		6	2-F	2018-03-08	2018-03-07	FEVER	1-Alive	9-Unknown	9-Unknown	9-Unknown	9-Unknown	NONE	1-Yes	2018-03-08	2-GND	6-Not done	10-Not done	15-Not done	01-Nm	19.44	W	03-NmW	1-Confirmed
254	GHA	NOR	BOL	18		BOLE HOSPITAL	BOLE	BOLE		4	2-F	2018-02-27	2018-02-25	FEVER, NECKSTIFFNESS, HEADACHE	1-Alive	9-Unknown	9-Unknown	9-Unknown	9-Unknown	NONE	1-Yes	2018-02-27	2-GND	6-Not done	10-Not done	15-Not done	01-Nm	20.63	W	03-NmW	1-Confirmed
255	GHA	NOR	WGO	18		WEST GONJA HOSPITAL	WEST MAMPRUSI	WEST MAMPRUSI		9	2-F	2018-03-11	2018-03-09	FEVER, HEADACHE, NECKPAIN	1-Alive	9-Unknown	9-Unknown	9-Unknown	9-Unknown	NONE	1-Yes	2018-03-11	2-GND	6-Not done	10-Not done	15-Not done	01-Nm	17.71	W	03-NmW	1-Confirmed
256	GHA	NOR	WGH	18		WEST GONJA HOSPITAL	WEST GONJA	WEST GONJA		3	2-F	2018-03-25	2018-03-23	FEVER, NECKSTIFFNESS, HEADACHE	1-Alive	9-Unknown	9-Unknown	9-Unknown	9-Unknown	NONE	1-Yes	2018-03-28	2-GND	6-Not done	3-NmW/Y	15-Not done	01-Nm	18.63	W	03-NmW	1-Confirmed
257	GHA	NOR	EMD	18		BMC HOSPITAL	BMC	EAST MAMPRUSI		4	2-F	2018-03-10	2018-03-07	FEVER, NECKSTIFFNESS, HEADACHE	1-Alive	9-Unknown	9-Unknown	9-Unknown	9-Unknown	NONE	1-Yes	2018-03-10	7-Not done	6-Not done	10-Not done	15-Not done	01-Nm	23.9	X	06-NmX	1-Confirmed
258	GHA	UWR	NAN	18		ST. THERESA'S HOSPITAL	NANDOM	NANDOM		10	1-M	2018-02-19	2018-02-17	FEVER, NECKSTIFFNESS, HEADACHE	1-Alive	9-Unknown	9-Unknown	9-Unknown	9-Unknown	NONE	1-Yes	2018-02-19	1-GPD	6-Not done	6-S. pneumoniae	15-Not done	01-Nm	16.45	X	06-NmX	1-Confirmed
259	GHA	UWR	NAN	18		ST. THERESA'S HOSPITAL	SISSALA WEST	SISSALA WEST		7	2-F	2018-02-20	2018-02-17	FEVER, NECKSTIFFNESS, HEADACHE	1-Alive	9-Unknown	9-Unknown	9-Unknown	9-Unknown	NONE	1-Yes	2018-02-20	2-GND	6-Not done	3-NmW/Y	15-Not done	01-Nm	19.83	W	03-NmW	1-Confirmed
260	GHA	UWR	NAN	18		ST. THERESA'S HOSPITAL	NANDOM	NANDOM		13	1-M	2018-02-26	2018-02-24	FEVER, HEADACHE, NECKPAIN	1-Alive	9-Unknown	9-Unknown	9-Unknown	9-Unknown	NONE	1-Yes	2018-02-26	2-GND	6-Not done	3-NmW/Y	15-Not done	01-Nm	21.75	X	06-NmX	1-Confirmed
261	GHA	UWR	WAM	18		WA REGIONAL HOSPITAL	WA MUNICIPAL	WA MUNICIPAL		16	2-F	2018-02-09	2018-02-08	FEVER, NECKSTIFFNESS, HEADACHE	1-Alive	9-Unknown	9-Unknown	9-Unknown	9-Unknown	NONE	1-Yes	2018-02-10	6-Negative	6-Not done	3-NmW/Y	12-No Bacteria Growth	01-Nm	24.43	W	03-NmW	1-Confirmed
262	GHA	UWR	WAM	18		WA REGIONAL HOSPITAL	WA M,UNICIPAL	WA MUNICIPAL		20	1-M	2018-02-16	2018-02-09	FEVER, HEADACHE, NECKPAIN	1-Alive	9-Unknown	9-Unknown	9-Unknown	9-Unknown	NONE	1-Yes	2018-02-16	6-Negative	6-Not done	10-Not done	03-NmW	01-Nm	20.7	W	03-NmW	1-Confirmed
263	GHA	UWR	WAM	18		WA REGIONAL HOSPITAL	WA M,UNICIPAL	WA MUNICIPAL		17	1-M	2018-02-16	2018-02-11	FEVER, HEADACHE, NECKPAIN	1-Alive	9-Unknown	9-Unknown	9-Unknown	9-Unknown	NONE	1-Yes	2018-02-18	2-GND	6-Not done	10-Not done	03-NmW	01-Nm	15.51	W	03-NmW	1-Confirmed
264	GHA	UWR	WAM	18		WA REGIONAL HOSPITAL	WA MUNICIPAL	WA MUNICIPAL		19	1-M	2018-02-22	2018-02-21	FEVER, HEADACHE, NECKPAIN	1-Alive	9-Unknown	9-Unknown	9-Unknown	9-Unknown	NONE	1-Yes	2018-02-22	2-GND	6-Not done	10-Not done	12-No Bacteria Growth	01-Nm	21.56	W	03-NmW	1-Confirmed
265	GHA	UER	TAL	18	9	BOLGATANGA REGIONAL HOSPITAL	TALENSI	BOLGATANGA MUNICIPAL		7	2-F	2018-03-05	2018-02-25	FEVER, NECKSTIFFNESS, HEADAHCE, ALTERED CONSCIOUSNESS	1-Alive	9-Unknown	9-Unknown	9-Unknown	9-Unknown	NONE	1-Yes	2018-03-05	7-Not done	6-Not done	10-Not done	15-Not done	01-Nm	26.87	X	06-NmX	1-Confirmed
266	GHA	UER	TAL	18	8	BOLGATANGA REGIONAL HOSPITAL	TALENSI	BOLGATANGA MUNICIPAL		11	2-F	2018-02-20	2018-02-18	FEVER, NECKSTIFFNESS, VOMITING	1-Alive	9-Unknown	9-Unknown	9-Unknown	9-Unknown	NONE	1-Yes	2018-02-22	7-Not done	6-Not done	10-Not done	15-Not done	01-Nm	15.88	X	06-NmX	1-Confirmed
267	GHA	UER	BON	18	15	BONGO HOSPITAL	BONGO	BONGO		54	1-M	2018-04-08	2018-04-08	FEVER, NECKSTIFFNESS, HEADACHE	1-Alive	9-Unknown	9-Unknown	9-Unknown	9-Unknown	NONE	1-Yes	2018-04-10	6-Negative	6-Not done	10-Not done	15-Not done	01-Nm	33.3	X	06-NmX	1-Confirmed
268	GHA	UER	BOL	18	18	BOLGATANGA REGIONAL HOSPITAL	TALENSI	BOLGATANGA MUNICIPAL		12	2-F	2018-05-02	2018-04-30	FEVER, HEADACHE, ALTERED CONSCIOUSNESS, PNEUMONIA	1-Alive	9-Unknown	9-Unknown	9-Unknown	9-Unknown	NONE	1-Yes	2018-05-04	7-Not done	6-Not done	10-Not done	15-Not done	01-Nm	23.07	X	06-NmX	1-Confirmed
269	GHA	UER	NAB	18	10	BOLGATANGA REGIONAL HOSPITAL	BOLGATANGA MUNICIPAL	BOLGATANGA MUNICIPAL		9	1-M	2018-03-07	2018-03-04	FEVER, NECKSTIFFNESS, ALTERED CONSCIOUSNESS	1-Alive	9-Unknown	9-Unknown	9-Unknown	9-Unknown	NONE	1-Yes	2018-03-08	6-Negative	6-Not done	10-Not done	15-Not done	01-Nm	25.17	X	06-NmX	1-Confirmed
270	GHA	UER	BON	18	10	BONGO HOSPITAL	BONGO	BONGO		6	1-M	2018-03-07	2018-03-06	FEVER, NECKSTIFFNESS, HEADACHE, CONVULSION, ALTERED CONSCIOUSNESS	1-Alive	9-Unknown	9-Unknown	9-Unknown	9-Unknown	NONE	1-Yes	2018-03-07	2-GND	6-Not done	10-Not done	15-Not done	01-Nm	18.85	X	06-NmX	1-Confirmed
271	GHA	UER	BWD	18	9	ZEBILLA HOSPITAL	BAWKU WEST	BAWKU WEST		9	1-M	2018-02-28	2018-02-28	FEVER, HEADACHE	1-Alive	1-Yes	9-Unknown	9-Unknown	1-Yes-1 dose	NONE	1-Yes	2018-02-28	7-Not done	6-Not done	10-Not done	15-Not done	01-Nm	15.84	X	06-NmX	1-Confirmed
272	GHA	UER	BOL	18	8	BOLGATANGA REGIONAL HOSPITAL	BOLGATANGA MUNICIPAL	BOLGATANGA MUNICIPAL		17	1-M	2018-02-23	2018-02-20	FEVER, NECKSTIFFNESS, HEADACHE	1-Alive	1-Yes	9-Unknown	9-Unknown	9-Unknown	NONE	1-Yes	2018-02-25	6-Negative	6-Not done	10-Not done	15-Not done	01-Nm	20.66	X	06-NmX	1-Confirmed
273	GHA	UER	BOL	18	7	BOLGATANGA REGIONAL HOSPITAL	TALENSI	BOLGATANGA MUNICIPAL		14	1-M	2018-02-16	2018-02-14	FEVER, NECKSTIFFNESS, HEADACHE, VOMITTING	1-Alive	9-Unknown	9-Unknown	9-Unknown	9-Unknown	NONE	1-Yes	2018-02-22	6-Negative	6-Not done	10-Not done	15-Not done	01-Nm	22.98	X	06-NmX	1-Confirmed
274	GHA	NOR	WGD	19	2	WEST GONJA HOSPITAL	WEST GONJA	WEST GONJA		7	1-M	2019-01-10	2019-01-09	FEVER, HEADACHE, VOMITTING	1-Alive	9-Unknown	9-Unknown	9-Unknown	9-Unknown	NONE	1-Yes	2019-01-10	7-Not done	6-Not done	10-Not done	15-Not done	01-Nm	26.68	W	03-NmW	1-Confirmed
275	GHA	NOR	TSD	19	2	TATALE DISTRICT HOSPITAL	TATALE-SANGULI	TATALE-SANGULI		16	1-M	2019-01-15	2019-01-10	FEVER, NECKSTIFFNESS, HEADACHE, LOSS OF APETITE	1-Alive	9-Unknown	9-Unknown	9-Unknown	9-Unknown	NONE	1-Yes	2019-01-15	7-Not done	6-Not done	10-Not done	15-Not done	01-Nm	24.13	W	03-NmW	2-Probable
276	GHA	NOR	NND	19	2	BIMBILLA HOSPITAL	NANUMBA NORTH	NANUMBA NORTH		9	2-F	2019-01-11	2019-01-10	FEVER, NECKSTIFFNESS, HEADACHE, VOMITTING, ABDOMEN PAINS	1-Alive	9-Unknown	9-Unknown	9-Unknown	9-Unknown	NONE	1-Yes	2019-01-12	7-Not done	6-Not done	10-Not done	15-Not done	01-Nm	29.29	W	03-NmW	1-Confirmed
277	GHA	NOR	SND	19	2	SAVELUGU HOSPITAL	SAVELUGU NANTON	SAVELUGU NANTON		15	1-M	2019-01-14	2019-01-12	FEVER, NECKSTIFFNESS, HEADACHE	1-Alive	9-Unknown	9-Unknown	9-Unknown	9-Unknown	NONE	1-Yes	2019-01-16	7-Not done	6-Not done	10-Not done	15-Not done	01-Nm	26.57	W	03-NmW	1-Confirmed
278	GHA	UWR	NAN	19	2	ST. THERESA'S HOSPITAL	NANDOM	NANDOM		63	2-F	2019-01-14	2019-01-11	FEVER, HEADACHE	1-Alive	9-Unknown	9-Unknown	9-Unknown	9-Unknown	NONE	1-Yes	2019-01-14	7-Not done	6-Not done	10-Not done	12-No Bacteria Growth	01-Nm	32.69	W	03-NmW	1-Confirmed
279	GHA	UWR	NAN	19	2	ST. THERESA'S HOSPITAL	NANDOM	NANDOM		24	1-M	2019-01-08	2019-01-13	FEVER, HEADACHE	1-Alive	9-Unknown	9-Unknown	9-Unknown	9-Unknown	NONE	1-Yes	2019-01-10	7-Not done	6-Not done	10-Not done	12-No Bacteria Growth	01-Nm	25.2	W	03-NmW	1-Confirmed
280	GHA	NOR	WGO	19	3	WEST GONJA HOSPITAL	WEST GONJA	WEST GONJA		13	2-F	2019-01-21	2019-01-18	FEVER, DARRHOEA, VOMITTING, COUGH, ABDOMINAL PAIN	1-Alive	9-Unknown	9-Unknown	9-Unknown	9-Unknown	NONE	1-Yes	2019-01-21	2-GND	6-Not done	10-Not done	12-No Bacteria Growth	01-Nm	27.71	NG	07-Nm Indeterminate	1-Confirmed
281	GHA	UWR	NAN	19	4	ST. THERESA'S HOSPITAL	NANDOM	NANDOM		48	1-M	2019-01-27	2019-01-24	FEVER, NECKSTIFFNESS, HEADACHE	1-Alive	2-No	9-Unknown	9-Unknown	4-No	NONE	1-Yes	2019-01-30	6-Negative	6-Not done	10-Not done	15-Not done	01-Nm	24.29	W	03-NmW	1-Confirmed
282	GHA	NOR	ZAB	19		ZABZUGU DISTRICT HOSPITAL	ZABZUGU	ZABZUGU		18	1-M	2019-02-07	2019-02-07	FEVER, NECKSTIFFNESS, HEADACHE	1-Alive	9-Unknown	9-Unknown	9-Unknown	9-Unknown	NONE	1-Yes	2019-02-07	7-Not done	6-Not done	10-Not done	12-No Bacteria Growth	01-Nm	25.18	W	03-NmW	2-Probable
283	GHA	NOR	ZAB	19		ZABZUGU DISTRICT HOSPITAL	ZABZUGU	ZABZUGU		17	2-F	2019-02-07	2019-02-06	FEVER, NECKSTIFFNESS, HEADACHE	1-Alive	9-Unknown	9-Unknown	9-Unknown	9-Unknown	NONE	1-Yes	2019-02-07	7-Not done	6-Not done	10-Not done	12-No Bacteria Growth	01-Nm	23.53	W	03-NmW	2-Probable
284	GHA	NOR	ZAB	19		ZABZUGU DISTRICT HOSPITAL	TATALE	ZABZUGU		16	2-F	2019-02-01	2019-01-30	UNKNOWN	1-Alive	9-Unknown	9-Unknown	9-Unknown	9-Unknown	NONE	1-Yes	2019-02-01	7-Not done	6-Not done	10-Not done	12-No Bacteria Growth	01-Nm	29.56	W	03-NmW	2-Probable
285	GHA	NOR	NND	19		BIMBILLA HOSPITAL	NANUMBA NORTH	NANUMBA NORTH		14	1-M	2019-02-14	2019-02-13	FEVER, HEADACHE, ALTERED CONSCIOUSNESS	1-Alive	9-Unknown	9-Unknown	9-Unknown	9-Unknown	NONE	1-Yes	2019-02-14	7-Not done	6-Not done	10-Not done	12-No Bacteria Growth	01-Nm	26.38	W	03-NmW	1-Confirmed
286	GHA	UWR	NAN	19		ST. THERESA'S HOSPITAL	NANDOM	NANDOM		5	1-M	2019-01-31	2019-02-28	FEVER, VOMITTING, NECKPAINS	1-Alive	9-Unknown	9-Unknown	9-Unknown	9-Unknown	NONE	1-Yes	2019-02-01	7-Not done	6-Not done	10-Not done	12-No Bacteria Growth	01-Nm	26.81	W	03-NmW	1-Confirmed
287	GHA	UWR	WAM	19		WA REGIONAL HOSPITAL	WA MUNICIPAL	WA MUNICIPAL		11	2-F	2019-02-18	2019-02-17	FEVER, NECKSTIFFNESS, HEADACHE, BACKPAIN	1-Alive	9-Unknown	9-Unknown	9-Unknown	9-Unknown	NONE	1-Yes	2019-02-18	7-Not done	6-Not done	10-Not done	12-No Bacteria Growth	01-Nm	19.93	W	03-NmW	1-Confirmed
288	GHA	UER	KNM	19		WAR MEMORIAL HOSPITAL	KASSENA NANKANA	KASSENA NANKANA		53	2-F	2019-02-08	2019-01-21	FEVER, NECKSTIFFNESS, HEADACHE, CHILLS, VOMITTING	1-Alive	1-Yes	9-Unknown	9-Unknown	9-Unknown	NONE	1-Yes	2019-02-08	7-Not done	6-Not done	10-Not done	12-No Bacteria Growth	01-Nm	33.28	W	03-NmW	1-Confirmed
289	GHA	UER	BND	19		BOLGATANGA REGIONAL HOSPITAL	BOLGATANGA MUNICIPAL	BOLGATANGA MUNICIPAL		17	1-M	2019-02-07	2019-02-06	FEVER, HEADACHE, CHILLS, DIARRHOEA, VOMITTING	1-Alive	9-Unknown	9-Unknown	9-Unknown	9-Unknown	NONE	1-Yes	2019-02-07	7-Not done	6-Not done	10-Not done	12-No Bacteria Growth	01-Nm	17.25	X	06-NmX	1-Confirmed
290	GHA	UER	BND	19		ZEBILLA HOSPITAL	BAWKU WEST	BAWKU WEST		7	1-M	2019-02-20	2019-02-19	FEVER, NECKSTIFFNESS, HEADACHE	1-Alive	9-Unknown	9-Unknown	9-Unknown	9-Unknown	NONE	1-Yes	2019-02-20	7-Not done	6-Not done	10-Not done	12-No Bacteria Growth	01-Nm	25.01	X	06-NmX	1-Confirmed
291	GHA	UER	BOL	19		BOLGATANGA REGIONAL HOSPITAL	BOLGATANGA MUNICIPAL	BOLGATANGA MUNICIPAL		9	1-M	2019-02-16	2019-02-14	FEVER, ALTERED CONSCIOUSNESS, VOMITTING, DIARRHOEA	1-Alive	9-Unknown	9-Unknown	9-Unknown	9-Unknown	NONE	1-Yes	2019-02-14	6-Negative	6-Not done	10-Not done	12-No Bacteria Growth	01-Nm	21.95	NG	07-Nm Indeterminate	1-Confirmed
292	GHA	UER	BWD	19		ZEBILLA HOSPITAL	BAWKU WEST	BAWKU WEST		10	2-F	2019-02-17	2019-02-14	FEVER, HEADACHE, ALTERED CONSCIOUSNESS	1-Alive	9-Unknown	9-Unknown	9-Unknown	9-Unknown	NONE	1-Yes	2019-02-17	2-GND	6-Not done	10-Not done	12-No Bacteria Growth	01-Nm	16.57	X	06-NmX	1-Confirmed
293	GHA	NOR	BOL	19		MANKUMA HEALTH CENTRE	BOLE	BOLE		28	2-F	2019-02-26	2019-02-25	FEVER, NECKSTIFFNESS, HEADACHE	1-Alive	9-Unknown	9-Unknown	9-Unknown	9-Unknown	NONE	1-Yes	2019-02-26	7-Not done	6-Not done	9-Negative	15-Not done	01-Nm	21.98	NG	07-Nm Indeterminate	1-Confirmed
294	GHA	NOR	TAM	19		TAMALE WEST HOSPITAL	CENTRAL GONJA	TAMALE METRO		2	1-M	2019-02-27	2019-02-27	FEVER, NECKSTIFFNESS, CONVULSION, ALTERED CONSCIOUSNESS	1-Alive	9-Unknown	9-Unknown	9-Unknown	9-Unknown	NONE	1-Yes	2019-03-01	7-Not done	6-Not done	10-Not done	15-Not done	01-Nm	23	W	03-NmW	3-Suspect
295	GHA	NOR	TAM	19		TAMALE WEST HOSPITAL	CENTRAL GONJA	TAMALE METRO		3	1-M	2019-03-02	2019-03-02	FEVER, NECKSTIFFNESS, HEADACHE	1-Alive	9-Unknown	9-Unknown	9-Unknown	9-Unknown	NONE	1-Yes	2019-03-04	7-Not done	6-Not done	10-Not done	15-Not done	01-Nm	20.13	W	03-NmW	1-Confirmed
296	GHA	UWR	NAN	19		ST. THERESA'S HOSPITAL	NANDOM	NANDOM		3	1-M	2019-03-05	2019-03-03		1-Alive	9-Unknown	9-Unknown	9-Unknown	9-Unknown	NONE	1-Yes	2019-03-06	7-Not done	6-Not done	10-Not done	15-Not done	01-Nm	22.8	W	03-NmW	1-Confirmed
297	GHA	UWR	NAN	19		ST. THERESA'S HOSPITAL	NANDOM	NANDOM		14	2-F	2019-03-07	2019-03-04		1-Alive	9-Unknown	9-Unknown	9-Unknown	9-Unknown	NONE	1-Yes	2019-03-07	7-Not done	6-Not done	10-Not done	15-Not done	01-Nm	22.85	W	03-NmW	1-Confirmed
298	GHA	NOR	SND	19		SAVELUGU HOSPITAL	SAVELUGU NANTON	SAVELUGU NANTON		2	1-M	2019-02-16	2019-03-15		1-Alive	9-Unknown	9-Unknown	9-Unknown	9-Unknown	NONE	1-Yes	2019-02-18	7-Not done	6-Not done	10-Not done	15-Not done	01-Nm	18.7	W	03-NmW	1-Confirmed
299	GHA	UER	BWD	19		ZEBILLA HOSPITAL	BAWKU WEST	KASSENA NANKANA		12	2-F	2019-03-09	2019-03-07		1-Alive	9-Unknown	9-Unknown	9-Unknown	9-Unknown	NONE	1-Yes	2019-03-09	7-Not done	6-Not done	10-Not done	15-Not done	01-Nm	24.95	X	06-NmX	1-Confirmed
300	GHA	UER	BWD	19		ZEBILLA HOSPITAL	BAWKU WEST	KASSENA NANKANA		5	2-F	2019-03-06	2019-03-05		1-Alive	9-Unknown	9-Unknown	9-Unknown	9-Unknown	NONE	1-Yes	2019-03-10	7-Not done	6-Not done	10-Not done	15-Not done	01-Nm	17.23	X	06-NmX	1-Confirmed
301	GHA	UER	KNM	19		WAR MEMORIAL HOSPITAL	KASSENA NANKANA			17	1-M	2019-02-27	2019-02-26		1-Alive	9-Unknown	9-Unknown	9-Unknown	9-Unknown	NONE	1-Yes	2019-03-27	7-Not done	6-Not done	10-Not done	15-Not done	01-Nm	19.21	X	06-NmX	1-Confirmed
302	GHA	UER	BOL	19		BOLGATANGA REGIONAL HOSPITAL	BOLGATANGA MUNICIPAL	BOLGATANGA MUNICIPAL		17	1-M	2019-02-07	2019-02-06		1-Alive	9-Unknown	9-Unknown	9-Unknown	9-Unknown	NONE	1-Yes	2019-02-07	7-Not done	6-Not done	10-Not done	14-Negative	01-Nm	17.14	X	06-NmX	1-Confirmed
303	GHA	UER	BWD	19		ZEBILLA HOSPITAL	BAWKU WEST	BAWKU WEST		13	1-M	2019-03-11	2019-03-11		1-Alive	9-Unknown	9-Unknown	9-Unknown	9-Unknown	NONE	1-Yes	2019-03-11	7-Not done	6-Not done	10-Not done	14-Negative	01-Nm	16.19	X	06-NmX	1-Confirmed
304	GHA	UER	BKM	19		PRESBY HOSPITAL	BAWKU MUNICIPAL	BAWKU MUNICIPAL		58	2-F	2019-03-26	2019-03-02		1-Alive	9-Unknown	9-Unknown	9-Unknown	9-Unknown	NONE	1-Yes	2019-03-02	7-Not done	6-Not done	10-Not done	14-Negative	01-Nm	19.25	X	06-NmX	1-Confirmed
305	GHA	UER	BND	19		ST. LUCY'S HOSPITAL	BUILSA NORTH	BUILSA NORTH		28	2-F	2019-03-05	2019-03-04		1-Alive	9-Unknown	9-Unknown	9-Unknown	9-Unknown	NONE	1-Yes	2019-03-07	7-Not done	6-Not done	10-Not done	14-Negative	01-Nm	22.16	X	06-NmX	1-Confirmed
306	GHA	UER	BWD	19		ZEBILLA HOSPITAL	BAWKU WEST	BAWKU WEST		12	2-F	2019-03-11	2019-03-10		1-Alive	9-Unknown	9-Unknown	9-Unknown	9-Unknown	NONE	1-Yes	2019-03-11	7-Not done	6-Not done	10-Not done	14-Negative	01-Nm	17.27	X	06-NmX	1-Confirmed
307	GHA	UER	BND	19		SANDEMA HOSPITAL	BUILSA WEST	BUILSA WEST		13	2-F	2019-02-23	2019-02-22		1-Alive	9-Unknown	9-Unknown	9-Unknown	9-Unknown	NONE	1-Yes	2019-02-23	7-Not done	6-Not done	10-Not done	14-Negative	01-Nm	25.93	NG	07-Nm Indeterminate	1-Confirmed
308	GHA	UER	BWD	19		ZEBILLA HOSPITAL	ZEBILLA	ZEBILLA		12	1-M	2019-03-11	2019-03-13		1-Alive	9-Unknown	9-Unknown	9-Unknown	9-Unknown	NONE	1-Yes	2019-03-12	7-Not done	6-Not done	10-Not done	14-Negative	01-Nm	30.38	NG	07-Nm Indeterminate	1-Confirmed
309	GHA	UER	BND	19		SANDEMA HOSPITAL	BUILSA WEST	BUILSA WEST		7	2-F	2019-02-27	2019-02-27		1-Alive	9-Unknown	9-Unknown	9-Unknown	9-Unknown	NONE	1-Yes	2019-02-27	7-Not done	6-Not done	10-Not done	14-Negative	01-Nm	20.71	X	06-NmX	1-Confirmed
310	GHA	UER	BND	19		SANDEMA HOSPITAL	BUILSA WEST	BUILSA WEST		9	1-M	2019-02-27	2019-02-26		1-Alive	9-Unknown	9-Unknown	9-Unknown	9-Unknown	NONE	1-Yes	2019-02-27	7-Not done	6-Not done	10-Not done	14-Negative	01-Nm	16.24	X	06-NmX	1-Confirmed
311	GHA	UER	BWD	19		ZEBILLA HOSPITAL	ZEBILLA	ZEBILLA		16	1-M	2019-03-12	2019-03-08		1-Alive	9-Unknown	9-Unknown	9-Unknown	9-Unknown	NONE	1-Yes	2019-03-06	7-Not done	6-Not done	10-Not done	14-Negative	01-Nm	23.26	X	06-NmX	1-Confirmed
312	GHA	UER	BWD	19		ZEBILLA HOSPITAL	ZEBILLA	ZEBILLA		14	1-M	2019-03-06	2019-03-04		1-Alive	9-Unknown	9-Unknown	9-Unknown	9-Unknown	NONE	1-Yes	2019-02-12	7-Not done	6-Not done	10-Not done	14-Negative	01-Nm	26.79	X	06-NmX	1-Confirmed
313	GHA	NOR	WMM	19		WALEWALE DISTRICT HOSPITAL	WALEWALE DISTRICT	WALEWALE DISTRICT		6	2-F	2019-03-19	2019-03-09		1-Alive	9-Unknown	9-Unknown	9-Unknown	9-Unknown	NONE	1-Yes	2019-03-18	7-Not done	6-Not done	10-Not done	14-Negative	01-Nm	25.59	X	06-NmX	1-Confirmed
314	GHA	NOR	NND	19		BIMBILLA HOSPITAL	NANUMBA NORTH	NANUMBA NORTH	8		1-M	2019-03-14	2019-03-12		1-Alive	9-Unknown	9-Unknown	9-Unknown	9-Unknown	NONE	1-Yes	2019-03-18	7-Not done	6-Not done	10-Not done	14-Negative	01-Nm	26.9	W	03-NmW	1-Confirmed
315	GHA	NOR	NND	19		BIMBILLA HOSPITAL	NANUMBA NORTH	NANUMBA NORTH		9	1-M	2019-03-17	2019-02-16		1-Alive	9-Unknown	9-Unknown	9-Unknown	9-Unknown	NONE	1-Yes	2019-03-18	7-Not done	6-Not done	10-Not done	14-Negative	01-Nm	24.05	W	03-NmW	1-Confirmed
316	GHA	UWR	JIR	19		ST. JOSEPH HOSPITAL	JIRAPA	JIRAPA		11	1-M	2019-02-19	2019-02-17		1-Alive	9-Unknown	9-Unknown	9-Unknown	9-Unknown	NONE	1-Yes	2019-02-20	7-Not done	6-Not done	10-Not done	14-Negative	01-Nm	16.31	W	03-NmW	1-Confirmed
317	GHA	UWR	JIR	19		ST. JOSEPH HOSPITAL	JIRAPA	JIRAPA		16	2-F	2019-02-23	2019-02-22		1-Alive	9-Unknown	9-Unknown	9-Unknown	9-Unknown	NONE	1-Yes	2019-02-23	7-Not done	6-Not done	10-Not done	14-Negative	01-Nm	20.29	W	03-NmW	1-Confirmed
318	GHA	BAR	PRU	19		MATHIAS HOSP	PRU	pRU		25	2-F	2019-01-16	2019-02-15	FEVER/NECK STIFFNESS/HEADACHE	1-Alive	9-Unknown	9-Unknown	9-Unknown	9-Unknown	NONE	1-Yes	2019-02-20	6-Negative	6-Not done	10-Not done	12-No Bacteria Growth	01-Nm	27.37	W	03-NmW	1-Confirmed
319	GHA	UWR	NAN	19		ST. THERESA'S HOSPITAL	LAMBUSSIE	NANDOM		17	1-M	2019-03-21	2019-03-16	FEVER/NECK STIFFNESS	1-Alive	9-Unknown	9-Unknown	9-Unknown	9-Unknown	NONE	1-Yes	2019-03-21	1-GPD	6-Not done	8-Streptococcus B	12-No Bacteria Growth	01-Nm	28.06	W	03-NmW	1-Confirmed
320	GHA	UER	BWD	19		ZEBILLA SOUTH	BAWKU WEST	BAWKU WEST		17	2-F	2019-03-15	2019-03-15	FEVER/COUGH/DIZZINESS	1-Alive	9-Unknown	9-Unknown	9-Unknown	9-Unknown	NONE	1-Yes	2019-03-15	6-Negative	6-Not done	10-Not done	12-No Bacteria Growth	01-Nm	23.98	X	06-NmX	1-Confirmed
321	GHA	UER	GTD	19		PRESBY HOSPITAL	GARU TEMPANE	BAWKU MUNICIPAL		5	2-F	2019-03-29	2019-03-28	FEVER/HEADACHE/NECK PAIN	1-Alive	9-Unknown	9-Unknown	9-Unknown	9-Unknown	NONE	1-Yes	2019-03-29	6-Negative	6-Not done	10-Not done	12-No Bacteria Growth	01-Nm	20.45	X	06-NmX	1-Confirmed
322	GHA	UER	BND	19		SANDEMA HOSPITAL	BUILSA NORTH	BUILSA NORTH		18	1-M	2019-03-23	2019-03-22	FEVER/HEADACHE	3-Unknown	9-Unknown	9-Unknown	9-Unknown	9-Unknown	NONE	1-Yes	2019-03-23	2-GND	6-Not done	9-Negative	12-No Bacteria Growth	01-Nm	17.1	X	06-NmX	1-Confirmed
323	GHA	UER	TAL	19		TDH	TALENSI	TALENSI		10	1-M	2019-03-21	2019-03-18	FEVER/NECK STIFFNESS/HEADACHE/CONVULSION	3-Unknown	9-Unknown	9-Unknown	9-Unknown	9-Unknown	NONE	1-Yes	2019-03-22	7-Not done	6-Not done	10-Not done	12-No Bacteria Growth	01-Nm	18.56	X	06-NmX	1-Confirmed
324	GHA	UER	BWD	19		ZEBILLA HOSPITAL	BAWKU WEST	BAWKU WEST		6	2-F	2019-03-28	2019-03-27	HEADACHE/NECK PAIN	3-Unknown	9-Unknown	9-Unknown	9-Unknown	9-Unknown	NONE	1-Yes	2019-03-28	7-Not done	6-Not done	10-Not done	12-No Bacteria Growth	01-Nm	16.06	X	06-NmX	1-Confirmed
325	GHA	UER	BWD	19		ZEBILLA HOSPITAL	BAWKU WEST	BAWKU WEST		8	2-F	2019-03-25	2019-03-19	FEVER/NECK PAIN	3-Unknown	9-Unknown	9-Unknown	9-Unknown	9-Unknown	NONE	1-Yes	2019-03-26	2-GND	6-Not done	10-Not done	12-No Bacteria Growth	01-Nm	19.17	X	06-NmX	1-Confirmed
326	GHA	UER	BIN	19		BAWKU HOSPITAL	BINDURI	BAWKU MUNICIPAL		21	2-F	2019-03-22	2019-03-22		3-Unknown	9-Unknown	9-Unknown	9-Unknown	9-Unknown	NONE	1-Yes	2019-03-22	6-Negative	6-Not done	3-NmW/Y	12-No Bacteria Growth	01-Nm	16.5	X	06-NmX	1-Confirmed
327	GHA	NOR	NND	19		BIMBILLA HOSPITAL	NANUMBA NORTH	NANUMBA NORTH		13	1-M	2019-04-14	2019-04-09	UNKNOWN	3-Unknown	9-Unknown	9-Unknown	9-Unknown	9-Unknown	NONE	1-Yes	2019-04-16	7-Not done	6-Not done	10-Not done	12-No Bacteria Growth	01-Nm	25.76	W	03-NmW	1-Confirmed
328	GHA	UWR	NAN	19		ST. THERESA'S HOSPITAL	NANDOM	NANDOM		19	2-F	2019-04-14	2019-04-11	UNKNOWN	3-Unknown	9-Unknown	9-Unknown	9-Unknown	9-Unknown	NONE	1-Yes	2019-04-11	7-Not done	6-Not done	10-Not done	12-No Bacteria Growth	01-Nm	19.58	W	03-NmW	1-Confirmed
329	GHA	NOR	TAM	19		TAMALE WEST HOSPITAL	TAMALE METRO	TAMALE METRO		3	1-M	2019-05-15	2019-05-12	UNKNOWN	3-Unknown	9-Unknown	9-Unknown	9-Unknown	9-Unknown	NONE	1-Yes	2019-05-15	7-Not done	6-Not done	10-Not done	12-No Bacteria Growth	01-Nm	28.09	W	03-NmW	1-Confirmed
330	GHA	NOR	ZAB	20		ZABZUGU DISTRICT HOSPITAL	ZABZUGU	ZABZUGU		11	2-F	2020-01-24	2020-01-23	UNKNOWN	3-Unknown	9-Unknown	9-Unknown	9-Unknown	9-Unknown	NONE	1-Yes	2020-01-27	7-Not done	6-Not done	10-Not done	12-No Bacteria Growth	01-Nm	24.46	W	03-NmW	1-Confirmed
331	GHA	NOR	ZAB	20		ZABZUGU DISTRICT HOSPITAL	ZABZUGU	ZABZUGU		11	1-M	2020-01-24		UNKNOWN	3-Unknown	9-Unknown	9-Unknown	9-Unknown	9-Unknown	NONE	1-Yes	2020-01-27	7-Not done	6-Not done	10-Not done	12-No Bacteria Growth	01-Nm	26.12	W	03-NmW	1-Confirmed
332	GHA	NER	NKD	20		BINDE HOSPITAL	NAKPANDURI	NAKPANDURI		18	1-M	2020-01-30	2020-01-27	UNKNOWN	3-Unknown	9-Unknown	9-Unknown	9-Unknown	9-Unknown	NONE	1-Yes	2020-01-30	7-Not done	6-Not done	10-Not done	12-No Bacteria Growth	01-Nm	20.93	X	06-NmX	1-Confirmed
333	GHA	UWR	NKD	20		NADOWLI DISTRICT HOSPITAL	NADOWLI-KALEO	NADOWLI-KALEO		12	2-F	2020-01-14	2020-01-14	UNKOWN	3-Unknown	9-Unknown	9-Unknown	9-Unknown	9-Unknown	NONE	1-Yes	2020-01-14	7-Not done	6-Not done	10-Not done	12-No Bacteria Growth	01-Nm	21.94	W	03-NmW	1-Confirmed
334	GHA	SVR	EGD	20		SALAGA HOSPITAL	EAST GONJA	EAST GONJA		27	2-F	2020-02-17	2020-02-16		1-Alive	9-Unknown	9-Unknown	9-Unknown	9-Unknown	NONE	1-Yes	2020-02-17	7-Not done	6-Not done	10-Not done	15-Not done	01-Nm	33.34	W	03-NmW	1-Confirmed
335	GHA	UWR	NKD	20		NADOWLI DISTRICT HOSPITAL	NADOWLI-KALEO	NADOWLI-KALEO		9	1-M	2020-02-16	2020-02-15		1-Alive	9-Unknown	9-Unknown	9-Unknown	9-Unknown	NONE	1-Yes	2020-02-16	7-Not done	6-Not done	10-Not done	15-Not done	01-Nm	30.36	X	06-NmX	1-Confirmed
336	GHA	UWR	NKD	20		NADOWLI DISTRICT HOSPITAL	NADOWLI-KALEO	NADOWLI-KALEO		7	2-F	2020-02-06	2020-02-04		1-Alive	9-Unknown	9-Unknown	9-Unknown	9-Unknown	NONE	1-Yes	2020-02-06	7-Not done	6-Not done	10-Not done	15-Not done	01-Nm	31.07	X	06-NmX	1-Confirmed
337	GHA	SVR	EGD	20		SALAGA HOSPITAL	EAST GONJA	EAST GONJA		18	2-F	2020-02-18	2020-02-16		1-Alive	9-Unknown	9-Unknown	9-Unknown	9-Unknown	NONE	1-Yes	2020-02-20	7-Not done	6-Not done	10-Not done	15-Not done	01-Nm	30.61	W	03-NmW	1-Confirmed
338	GHA	NOR	YEN	20		YENDI MUNICIPAL HOSPITAL	YENDI MUNICIPAL	YENDI MUNICIPAL		19	2-F	2020-02-19	2020-02-16		1-Alive	9-Unknown	9-Unknown	9-Unknown	9-Unknown	NONE	1-Yes	2020-02-21	7-Not done	6-Not done	10-Not done	15-Not done	01-Nm	31.63	W	03-NmW	1-Confirmed
339	GHA	NOR	ZAB	20		ZABZUGU DISTRICT HOSPITAL	ZABZUGU	ZABZUGU		5	1-M	2020-02-17	2020-02-16		1-Alive	9-Unknown	9-Unknown	9-Unknown	9-Unknown	NONE	1-Yes	2020-02-18	7-Not done	6-Not done	10-Not done	15-Not done	01-Nm	27.27	W	03-NmW	1-Confirmed
340	GHA	NOR	KPD	20		KPANDAI HOSPITAL	KPANDAI	KPANDAI		20	1-M	2020-02-20	2020-02-20		1-Alive	9-Unknown	9-Unknown	9-Unknown	9-Unknown	NONE	1-Yes	2020-02-25	7-Not done	6-Not done	10-Not done	15-Not done	01-Nm	28.51	W	03-NmW	1-Confirmed
341	GHA	SVR	BOL	20		BOLE HOSPITAL	BOLE	BOLE		13	2-F	2020-02-24	2020-02-24		1-Alive	9-Unknown	9-Unknown	9-Unknown	9-Unknown	NONE	1-Yes	2020-02-24	7-Not done	6-Not done	10-Not done	15-Not done	01-Nm	31.58	X	06-NmX	1-Confirmed
342	GHA	SVR	BOL	20		BOLE HOSPITAL	BOLE	BOLE		7	1-M	2020-02-24	2020-02-26		1-Alive	9-Unknown	9-Unknown	9-Unknown	9-Unknown	NONE	1-Yes	2020-02-26	7-Not done	6-Not done	10-Not done	15-Not done	01-Nm	29.59	X	06-NmX	1-Confirmed
343	GHA	UER	KNM	20		WAR MEMORIAL HOSPITAL	KASSENA NANKANA	KASSENA NANKANA		10	1-M	2020-02-23	2020-02-24		1-Alive	9-Unknown	9-Unknown	9-Unknown	9-Unknown	NONE	1-Yes	2020-03-02	7-Not done	6-Not done	10-Not done	15-Not done	01-Nm	25.08	X	06-NmX	1-Confirmed
344	GHA	UER	BND	20		SANDEMA HOSPITAL	BUILSA NORTH	BUILSA NORTH		8	1-M	2020-01-18	2020-01-15		1-Alive	9-Unknown	9-Unknown	9-Unknown	9-Unknown	NONE	1-Yes	2020-02-06	7-Not done	6-Not done	10-Not done	15-Not done	01-Nm	28.05	X	06-NmX	1-Confirmed
345	GHA	UER	BND	20		SANDEMA HOSPITAL	BUILSA NORTH	BUILSA NORTH		25	1-M	2020-02-11	2020-02-09		1-Alive	9-Unknown	9-Unknown	9-Unknown	9-Unknown	NONE	1-Yes	2020-02-04	7-Not done	6-Not done	10-Not done	15-Not done	01-Nm	25.14	X	06-NmX	1-Confirmed
346	GHA	UER	KNW	20		WAR MEMORIAL HOSPITAL	KASSENA NANKANA	KASSENA NANKANA		18	1-M	2020-02-03	2020-01-31		1-Alive	9-Unknown	9-Unknown	9-Unknown	9-Unknown	NONE	1-Yes	2020-02-09	7-Not done	6-Not done	10-Not done	15-Not done	01-Nm	23.54	X	06-NmX	1-Confirmed
347	GHA	UER	KNW	20		WAR MEMORIAL HOSPITAL	KASSENA NANKANA	KASSENA NANKANA		16	2-F	2020-01-14	2020-01-13		1-Alive	9-Unknown	9-Unknown	9-Unknown	9-Unknown	NONE	1-Yes	2020-01-14	7-Not done	6-Not done	10-Not done	15-Not done	01-Nm	34.43	X	06-NmX	1-Confirmed
348	GHA	UWR	NAN	20		ST. THERESA'S HOSPITAL	NANDOM	NANDOM		6	1-M	2020-02-25	2020-02-22		1-Alive	9-Unknown	9-Unknown	9-Unknown	9-Unknown	NONE	1-Yes	2020-02-27	7-Not done	6-Not done	10-Not done	15-Not done	01-Nm	19.3	X	06-NmX	1-Confirmed
349	GHA	UWR	NAN	20		ST. THERESA'S HOSPITAL	NANDOM	NANDOM		10	1-M				1-Alive	9-Unknown	9-Unknown	9-Unknown	9-Unknown	NONE	1-Yes		7-Not done	6-Not done	10-Not done	15-Not done	01-Nm	26.58	X	06-NmX	1-Confirmed
350	GHA	UWR	NAN	20		ST. THERESA'S HOSPITAL	NANDOM	NANDOM		5	2-F	2020-02-27	2020-02-26		1-Alive	9-Unknown	9-Unknown	9-Unknown	9-Unknown	NONE	1-Yes	2020-02-27	7-Not done	6-Not done	10-Not done	15-Not done	01-Nm	29.59	X	06-NmX	1-Confirmed
351	GHA	UWR	NKD	20		NADOWLI DISTRICT HOSPITAL	NADOWLI-KALEO	NADOWLI-KALEO		8	1-M	2020-02-20	2020-02-17		1-Alive	9-Unknown	9-Unknown	9-Unknown	9-Unknown	NONE	1-Yes	2020-02-20	7-Not done	6-Not done	10-Not done	15-Not done	01-Nm	25.65	X	06-NmX	1-Confirmed
352	GHA	UWR	NKD	20		NADOWLI DISTRICT HOSPITAL	NADOWLI-KALEO	NADOWLI-KALEO		11	1-M	2020-02-19	2020-02-19		1-Alive	9-Unknown	9-Unknown	9-Unknown	9-Unknown	NONE	1-Yes	2020-02-20	7-Not done	6-Not done	10-Not done	15-Not done	01-Nm	27.1	X	06-NmX	1-Confirmed
353	GHA	UWR	NKD	20		NADOWLI DISTRICT HOSPITAL	NADOWLI-KALEO	NADOWLI-KALEO		5	1-M	2020-02-22			1-Alive	9-Unknown	9-Unknown	9-Unknown	9-Unknown	NONE	1-Yes	2020-02-22	7-Not done	6-Not done	10-Not done	15-Not done	01-Nm	24.77	X	06-NmX	1-Confirmed
354	GHA	UWR	NAN	20		ST. THERESA'S HOSPITAL	NANDOM	NANDOM		11	1-M	2020-02-23	2020-02-22		1-Alive	9-Unknown	9-Unknown	9-Unknown	9-Unknown	NONE	1-Yes	2020-02-23	7-Not done	6-Not done	10-Not done	15-Not done	01-Nm	32.1	X	06-NmX	1-Confirmed
355	GHA	UWR	NAN	20		ST. THERESA'S HOSPITAL	NANDOM	NANDOM		18	1-M	2020-02-22	2020-02-21		1-Alive	9-Unknown	9-Unknown	9-Unknown	9-Unknown	NONE	1-Yes	2020-02-22	7-Not done	6-Not done	10-Not done	15-Not done	01-Nm	19.61	X	06-NmX	1-Confirmed
356	GHA	UWR	NAN	20		ST. THERESA'S HOSPITAL	NANDOM	NANDOM		15	1-M	2020-02-25	2020-02-22		1-Alive	9-Unknown	9-Unknown	9-Unknown	9-Unknown	NONE	1-Yes	2020-02-25	7-Not done	6-Not done	10-Not done	15-Not done	01-Nm	22.63	X	06-NmX	1-Confirmed
357	GHA	UWR	JIR	20		ST. JOSEPH HOSPITAL	JIRAPA	JIRAPA		3	1-M	2020-02-20	2020-02-17		1-Alive	9-Unknown	9-Unknown	9-Unknown	9-Unknown	NONE	1-Yes	2020-02-21	7-Not done	6-Not done	10-Not done	15-Not done	01-Nm	23.82	X	06-NmX	1-Confirmed
358	GHA	NER	BND	20		BINDE HOSPITAL	BUNKPURIUGU	BUNKPURUGU		13	2-F	2020-03-06	2020-03-05		1-Alive	9-Unknown	9-Unknown	9-Unknown	9-Unknown	NONE	1-Yes	2020-03-07	7-Not done	6-Not done	10-Not done	15-Not done	01-Nm	23.96	X	06-NmX	1-Confirmed
359	GHA	UWR	NKD	20		NADOWLI DISTRICT HOSPITAL	NADOWLI-KALEO	NADOWLI-KALEO		6	2-F	2020-03-02	2020-02-27		1-Alive	9-Unknown	9-Unknown	9-Unknown	9-Unknown	NONE	1-Yes	2020-03-02	7-Not done	6-Not done	10-Not done	15-Not done	01-Nm	29.95	X	06-NmX	1-Confirmed
360	GHA	UWR	NKD	20		NADOWLI DISTRICT HOSPITAL	NADOWLI-KALEO	NADOWLI-KALEO		2	1-M	2020-02-28	2020-02-27		1-Alive	9-Unknown	9-Unknown	9-Unknown	9-Unknown	NONE	1-Yes	2020-02-29	7-Not done	6-Not done	10-Not done	15-Not done	01-Nm	34.36	X	06-NmX	1-Confirmed
361	GHA	UWR	NKD	20		NADOWLI DISTRICT HOSPITAL	NADOWLI-KALEO	NADOWLI-KALEO		5	1-M	2020-02-29	2020-02-29		1-Alive	9-Unknown	9-Unknown	9-Unknown	9-Unknown	NONE	1-Yes	2020-03-01	7-Not done	6-Not done	10-Not done	15-Not done	01-Nm	33.97	X	06-NmX	1-Confirmed
362	GHA	UWR	NKD	20		NADOWLI DISTRICT HOSPITAL	NADOWLI-KALEO	NADOWLI-KALEO		1	2-F	2020-02-24	2020-02-18		1-Alive	9-Unknown	9-Unknown	9-Unknown	9-Unknown	NONE	1-Yes	2020-02-24	7-Not done	6-Not done	10-Not done	15-Not done	01-Nm	NT	NG		1-Confirmed
363	GHA	UWR	NKD	20		NADOWLI DISTRICT HOSPITAL	NADOWLI-KALEO	NADOWLI-KALEO		10	1-M	2020-02-26	2020-02-26		1-Alive	9-Unknown	9-Unknown	9-Unknown	9-Unknown	NONE	1-Yes	2020-02-26	7-Not done	6-Not done	10-Not done	15-Not done	01-Nm	NT	NG		1-Confirmed
364	GHA	NOR	MID	20		SANG HEALTH CENTRE	SAGNERIGU	SAGNERIGU		4	1-M		2020-03-10		1-Alive	9-Unknown	9-Unknown	9-Unknown	9-Unknown	NONE	1-Yes	2020-03-11	7-Not done	6-Not done	10-Not done	15-Not done	01-Nm	33.53	W	03-NmW	1-Confirmed
365	GHA	NOR	SAG	20		KALPOHINI HEALTH CENTRE	MION	MION		10	1-M	2020-03-11	2020-03-08		1-Alive	9-Unknown	9-Unknown	9-Unknown	9-Unknown	NONE	1-Yes	2020-03-11	7-Not done	6-Not done	10-Not done	15-Not done	01-Nm	20.82	X	06-NmX	1-Confirmed
366	GHA	SVR	BOL	20		BOLE HOSPITAL	BOLE	BOLE		5	1-M	2020-03-05	2020-03-03		1-Alive	9-Unknown	9-Unknown	9-Unknown	9-Unknown	NONE	1-Yes	2020-03-06	7-Not done	6-Not done	10-Not done	15-Not done	01-Nm	27.26	X	06-NmX	1-Confirmed
367	GHA	SVR	BOL	20		BOLE HOSPITAL	BOLE	BOLE		27	1-M	2020-03-04	2020-03-02		1-Alive	9-Unknown	9-Unknown	9-Unknown	9-Unknown	NONE	1-Yes	2020-03-03	7-Not done	6-Not done	10-Not done	15-Not done	01-Nm	27.87	X	06-NmX	1-Confirmed
368	GHA	SVR	BOL	20		BOLE HOSPITAL	BOLE	BOLE		4	2-F	2020-03-08	2020-03-07		1-Alive	9-Unknown	9-Unknown	9-Unknown	9-Unknown	NONE	1-Yes	2020-03-08	7-Not done	6-Not done	10-Not done	15-Not done	01-Nm	23.15	X	06-NmX	1-Confirmed
369	GHA	NOR	SAB	20		ASSEMBLIES OF GOD HOSPITAL	SABOBA	SABOBA		5	1-M	2020-03-10	2020-03-08		1-Alive	9-Unknown	9-Unknown	9-Unknown	9-Unknown	NONE	1-Yes	2020-03-11	7-Not done	6-Not done	10-Not done	15-Not done	01-Nm	17.45	W	03-NmW	1-Confirmed
370	GHA	NOR	NND	20		BIMBILLA HOSPITAL	NANUMBA NORTH	NANUMBA NORTH		14	1-M	2020-03-10	2020-03-09		1-Alive	9-Unknown	9-Unknown	9-Unknown	9-Unknown	NONE	1-Yes	2020-03-12	7-Not done	6-Not done	10-Not done	15-Not done	01-Nm	33.47	X	06-NmX	1-Confirmed
371	GHA	UWR	NKD	20		NADOWLI DISTRICT HOSPITAL	NADOWLI-KALEO	NADOWLI-KALEO		12	2-F	2020-03-10	2020-03-06		1-Alive	9-Unknown	9-Unknown	9-Unknown	9-Unknown	NONE	1-Yes	2020-03-10	7-Not done	6-Not done	10-Not done	15-Not done	01-Nm	27.38	X	06-NmX	1-Confirmed
372	GHA	UWR	NKD	20		NADOWLI DISTRICT HOSPITAL	NADOWLI-KALEO	NADOWLI-KALEO		3	2-F	2020-03-07	2020-03-06		1-Alive	9-Unknown	9-Unknown	9-Unknown	9-Unknown	NONE	1-Yes	2020-03-07	7-Not done	6-Not done	10-Not done	15-Not done	01-Nm	20.02	X	06-NmX	1-Confirmed
373	GHA	UWR	NKD	20		NADOWLI DISTRICT HOSPITAL	NADOWLI-KALEO	NADOWLI-KALEO		9	2-F	2020-03-04	2020-03-03		1-Alive	9-Unknown	9-Unknown	9-Unknown	9-Unknown	NONE	1-Yes	2020-03-05	7-Not done	6-Not done	10-Not done	15-Not done	01-Nm	33.73	X	06-NmX	1-Confirmed
374	GHA	UWR	NKD	20		NADOWLI DISTRICT HOSPITAL	NADOWLI-KALEO	NADOWLI-KALEO		18	2-F	2020-03-06	2020-03-03		1-Alive	9-Unknown	9-Unknown	9-Unknown	9-Unknown	NONE	1-Yes	2020-03-06	7-Not done	6-Not done	10-Not done	15-Not done	01-Nm	22.81	X	06-NmX	1-Confirmed
375	GHA	UWR	NKD	20		NADOWLI DISTRICT HOSPITAL	NADOWLI-KALEO	NADOWLI-KALEO		15	1-M	2020-03-05	2020-03-05		1-Alive	9-Unknown	9-Unknown	9-Unknown	9-Unknown	NONE	1-Yes	2020-03-05	7-Not done	6-Not done	10-Not done	15-Not done	01-Nm	23.67	X	06-NmX	1-Confirmed
376	GHA	UWR	NKD	20		NADOWLI DISTRICT HOSPITAL	NADOWLI-KALEO	NADOWLI-KALEO		5	1-M	2020-03-04	2020-03-03		1-Alive	9-Unknown	9-Unknown	9-Unknown	9-Unknown	NONE	1-Yes	2020-03-04	7-Not done	6-Not done	10-Not done	15-Not done	01-Nm	24.68	X	06-NmX	1-Confirmed
377	GHA	UWR	NAN	20		ST. THERESA'S HOSPITAL	NANDOM	NANDOM		9	1-M	2020-03-06	2020-03-05		1-Alive	9-Unknown	9-Unknown	9-Unknown	9-Unknown	NONE	1-Yes	2020-03-06	7-Not done	6-Not done	10-Not done	15-Not done	01-Nm	22.65	X	06-NmX	1-Confirmed
378	GHA	UWR	NAN	20		ST. THERESA'S HOSPITAL	NANDOM	NANDOM		6	2-F	2020-03-08	2020-03-05		1-Alive	9-Unknown	9-Unknown	9-Unknown	9-Unknown	NONE	1-Yes	2020-03-08	7-Not done	6-Not done	10-Not done	15-Not done	01-Nm	33.71	X	06-NmX	1-Confirmed
379	GHA	UWR	NAN	20		ST. THERESA'S HOSPITAL	NANDOM	NANDOM		63	1-M	2020-03-10	2020-03-09		1-Alive	9-Unknown	9-Unknown	9-Unknown	9-Unknown	NONE	1-Yes	2020-03-10	7-Not done	6-Not done	10-Not done	15-Not done	01-Nm	20.46	X	06-NmX	1-Confirmed
380	GHA	UWR	NAN	20		ST. THERESA'S HOSPITAL	NANDOM	NANDOM		8	1-M	2020-03-10	2020-03-08		1-Alive	9-Unknown	9-Unknown	9-Unknown	9-Unknown	NONE	1-Yes	2020-03-10	7-Not done	6-Not done	10-Not done	15-Not done	01-Nm	22.64	X	06-NmX	1-Confirmed
381	GHA	UWR	NAN	20		ST. THERESA'S HOSPITAL	NANDOM	NANDOM		11	2-F	2020-03-02	2020-03-01		1-Alive	9-Unknown	9-Unknown	9-Unknown	9-Unknown	NONE	1-Yes	2020-03-02	7-Not done	6-Not done	10-Not done	15-Not done	01-Nm	23.52	X	06-NmX	1-Confirmed
382	GHA	UWR	NAN	20		ST. THERESA'S HOSPITAL	NANDOM	NANDOM		13	1-M	2020-03-09	2020-03-07		1-Alive	9-Unknown	9-Unknown	9-Unknown	9-Unknown	NONE	1-Yes	2020-03-09	7-Not done	6-Not done	10-Not done	15-Not done	01-Nm	22.11	X	06-NmX	1-Confirmed
383	GHA	UWR	NAN	20		ST. THERESA'S HOSPITAL	NANDOM	NANDOM		11	2-F	2020-03-08	2020-03-07		1-Alive	9-Unknown	9-Unknown	9-Unknown	9-Unknown	NONE	1-Yes	2020-03-09	7-Not done	6-Not done	10-Not done	15-Not done	01-Nm	27.53	X	06-NmX	1-Confirmed
384	GHA	UWR	NAN	20		ST. THERESA'S HOSPITAL	NANDOM	NANDOM		9	2-F	2020-03-07	2020-03-06		1-Alive	9-Unknown	9-Unknown	9-Unknown	9-Unknown	NONE	1-Yes	2020-03-07	7-Not done	6-Not done	10-Not done	15-Not done	01-Nm	22.04	X	06-NmX	1-Confirmed
385	GHA	UWR	NAN	20		ST. THERESA'S HOSPITAL	NANDOM	NANDOM		11	1-M	2020-03-14	2020-03-13		1-Alive	9-Unknown	9-Unknown	9-Unknown	9-Unknown	NONE	1-Yes	2020-03-14	7-Not done	6-Not done	10-Not done	15-Not done	01-Nm	35.51	X	06-NmX	1-Confirmed
386	GHA	UWR	NAN	20		ST. THERESA'S HOSPITAL	NANDOM	NANDOM		12	1-M	2020-03-14	2020-03-14		1-Alive	9-Unknown	9-Unknown	9-Unknown	9-Unknown	NONE	1-Yes	2020-03-14	7-Not done	6-Not done	10-Not done	15-Not done	01-Nm	29.11	X	06-NmX	1-Confirmed
387	GHA	UWR	NAN	20		ST. THERESA'S HOSPITAL	NANDOM	NANDOM		4	2-F	2020-03-03	2020-03-10		1-Alive	9-Unknown	9-Unknown	9-Unknown	9-Unknown	NONE	1-Yes	2020-03-03	7-Not done	6-Not done	10-Not done	15-Not done	01-Nm	34.79	X	06-NmX	1-Confirmed
388	GHA	UWR	WAM	20		WA MUNICIPAL HOSPITAL	WA MUNICIPAL	WA MUNICIPAL		12	2-F	2020-02-18	2020-02-16		1-Alive	9-Unknown	9-Unknown	9-Unknown	9-Unknown	NONE	1-Yes	2020-02-18	7-Not done	6-Not done	10-Not done	15-Not done	01-Nm	24.32	X	06-NmX	1-Confirmed
389	GHA	UWR	WAM	20		WA MUNICIPAL HOSPITAL	WA MUNICIPAL	WA MUNICIPAL		3	1-M	2020-02-23	2020-02-23		1-Alive	9-Unknown	9-Unknown	9-Unknown	9-Unknown	NONE	1-Yes	2020-02-25	7-Not done	6-Not done	10-Not done	15-Not done	01-Nm	35.06	X	06-NmX	1-Confirmed
390	GHA	UWR	WAM	20		WA MUNICIPAL HOSPITAL	WA MUNICIPAL	WA MUNICIPAL		9	1-M	2020-03-01	2020-02-26		1-Alive	9-Unknown	9-Unknown	9-Unknown	9-Unknown	NONE	1-Yes	2020-03-02	7-Not done	6-Not done	10-Not done	15-Not done	01-Nm	24.29	X	06-NmX	1-Confirmed
391	GHA	UWR	WAM	20		WA MUNICIPAL HOSPITAL	WA MUNICIPAL	WA MUNICIPAL		6	2-F	2020-03-12	2020-03-11		1-Alive	9-Unknown	9-Unknown	9-Unknown	9-Unknown	NONE	1-Yes	2020-03-12	7-Not done	6-Not done	10-Not done	15-Not done	01-Nm	23.76	X	06-NmX	1-Confirmed
392	GHA	UWR	WAM	20		WA MUNICIPAL HOSPITAL	WA MUNICIPAL	WA MUNICIPAL		10	1-M	2020-03-06	2020-03-13		1-Alive	9-Unknown	9-Unknown	9-Unknown	9-Unknown	NONE	1-Yes	2020-03-07	7-Not done	6-Not done	10-Not done	15-Not done	01-Nm	22.92	X	06-NmX	1-Confirmed
393	GHA	UWR	WAW	20		WA WEST DISTRICT HOSPITAL	WA WEST	WA WEST		13	2-F	2020-02-05	2020-02-02		1-Alive	9-Unknown	9-Unknown	9-Unknown	9-Unknown	NONE	1-Yes	2020-02-05	7-Not done	6-Not done	10-Not done	15-Not done	01-Nm	28.1	X	06-NmX	1-Confirmed
394	GHA	UWR	WAW	20		WA WEST DISTRICT HOSPITAL	WA WEST	WA WEST		7	2-F	2020-03-01	2020-02-28		1-Alive	9-Unknown	9-Unknown	9-Unknown	9-Unknown	NONE	1-Yes	2020-03-01	7-Not done	6-Not done	10-Not done	15-Not done	01-Nm	24	X	06-NmX	1-Confirmed
395	GHA	UWR	WAW	20		WA WEST DISTRICT HOSPITAL	WA WEST	WA WEST		4	1-M	2020-03-14	2020-03-12		1-Alive	9-Unknown	9-Unknown	9-Unknown	9-Unknown	NONE	1-Yes	2020-03-14	7-Not done	6-Not done	10-Not done	15-Not done	01-Nm	22.39	X	06-NmX	1-Confirmed
